# Supplementary material for: 3-Ethyl­sulfanyl-2,5-diphenyl-1-benzofuran
Source: Acta Crystallogr Sect E Struct Rep Online. 2010 Jul 21;66(Pt 8):o2081. doi: 10.1107/S1600536810028308 (PMC3007278; doi:10.1107/S1600536810028308)
Supplement: Supplementary file 2 [file e-66-o2081-Isup2.hkl]

# 
# h,k,l, Fc-squared, Fo-squared, sigma(Fo-squared) and status flag 
# 
data_I
_shelx_title ' 1018 IN P2(1)' 
_shelx_refln_list_code          4 
_shelx_F_calc_maximum       74.74 
_exptl_crystal_F_000       348.00 
_reflns_d_resolution_high  0.7684 
 
loop_ 
 _symmetry_equiv_pos_as_xyz 
 'x, y, z' 
 '-x, y+1/2, -z' 
 
_cell_length_a    10.4968 
_cell_length_b     7.2025 
_cell_length_c    12.0783 
_cell_angle_alpha  90.000 
_cell_angle_beta  112.474 
_cell_angle_gamma  90.000 
 
_shelx_F_squared_multiplier     1.000 
 
loop_ 
 _refln_index_h 
 _refln_index_k 
 _refln_index_l 
 _refln_F_squared_calc 
 _refln_F_squared_meas 
 _refln_F_squared_sigma 
 _refln_observed_status 
   2  -6   0      289.37      297.37     12.81 o 
   3  -6   0       24.28       26.75      2.01 o 
   4  -6   0       36.55       38.92      2.85 o 
   5  -6   0        5.99        7.12      1.47 o 
   6  -6   0      127.30      131.19      7.21 o 
   7  -6   0       82.67       79.46      5.30 o 
   8  -6   0      101.37      113.13      7.12 o 
   9  -6   0        0.07       -1.72      1.72 o 
   1  -5   0      126.66      136.62      4.70 o 
   2  -5   0       61.51       65.36      2.11 o 
   3  -5   0      236.60      245.84      6.29 o 
   4  -5   0       56.17       55.67      1.88 o 
   5  -5   0      193.82      198.18      9.23 o 
   6  -5   0      257.46      269.94     12.76 o 
   7  -5   0       46.03       45.05      3.78 o 
   8  -5   0        6.07        6.28      2.16 o 
   9  -5   0       48.70       47.17      4.52 o 
  10  -5   0       13.99       15.85      3.09 o 
   0  -4   0     1600.15     1701.08     73.77 o 
   1  -4   0      895.30      933.41     28.37 o 
   2  -4   0      518.72      514.17     14.27 o 
   3  -4   0      219.48      208.01      4.24 o 
   4  -4   0      180.08      176.17      3.65 o 
   5  -4   0       49.65       51.15      1.41 o 
   6  -4   0      367.74      372.48     11.49 o 
   7  -4   0      134.51      133.84      7.51 o 
   8  -4   0       89.12       82.80      5.79 o 
   9  -4   0        1.79       -0.05      1.72 o 
  10  -4   0       12.85       12.22      2.75 o 
  11  -4   0        0.69        2.50      2.06 o 
   1  -3   0       39.07       40.49      1.58 o 
   2  -3   0      349.46      328.65     21.69 o 
   3  -3   0      371.93      374.06      7.09 o 
   4  -3   0      215.57      212.25      4.82 o 
   5  -3   0      173.47      197.64      4.49 o 
   6  -3   0      118.36      114.71      2.49 o 
   7  -3   0      212.31      205.39      7.25 o 
   8  -3   0      128.91      127.75      7.51 o 
   9  -3   0      202.90      202.01     10.50 o 
  10  -3   0       24.08       25.57      3.48 o 
  11  -3   0        9.71        8.25      2.45 o 
   1  -2   0     1044.78     1021.06     31.75 o 
   2  -2   0      286.19      292.49      5.62 o 
   3  -2   0      240.47      252.62      5.74 o 
   4  -2   0      450.57      455.12      9.37 o 
   5  -2   0      111.03      105.00      2.21 o 
   6  -2   0      282.95      273.68      5.28 o 
   7  -2   0       62.50       60.25      1.71 o 
   8  -2   0       20.35       22.33      3.66 o 
   9  -2   0       13.03       13.09      1.58 o 
  10  -2   0       12.18        7.46      2.31 o 
  11  -2   0        3.89        4.91      2.21 o 
  12  -2   0        0.13        0.25      1.82 o 
   1  -1   0      288.76      306.10      7.42 o 
   2  -1   0      187.93      184.23      3.10 o 
   3  -1   0       54.19       52.36      1.05 o 
   4  -1   0      446.19      470.88      7.85 o 
   5  -1   0     1239.97     1387.62     22.37 o 
   6  -1   0       39.21       35.79      1.20 o 
   7  -1   0      193.11      184.12      3.67 o 
   8  -1   0      219.15      207.01      7.38 o 
   9  -1   0      431.50      380.22     17.86 o 
  10  -1   0       35.95       40.69      3.98 o 
  11  -1   0       22.04       15.21      2.75 o 
  12  -1   0       17.10       18.80      3.34 o 
   1   0   0      128.87      130.58      2.16 o 
   2   0   0     4351.65     3497.03     52.72 o 
   3   0   0      817.45      830.85     12.46 o 
   4   0   0      735.41      768.64     12.43 o 
   5   0   0       18.00       17.32      0.70 o 
   6   0   0      359.85      398.12     10.14 o 
   7   0   0        1.20        4.38      0.61 o 
   8   0   0        0.22        1.61      0.40 o 
   9   0   0       55.86       56.99      3.39 o 
  10   0   0        0.87        2.31      1.52 o 
  11   0   0       15.10       23.07      3.29 o 
  12   0   0        0.03        1.18      1.72 o 
   1   1   0      289.98      314.63      6.79 o 
   2   1   0      186.56      181.95      3.08 o 
   3   1   0       52.02       50.60      1.20 o 
   4   1   0      448.69      466.74      7.74 o 
   5   1   0     1229.90     1387.17     22.36 o 
   6   1   0       37.16       36.40      1.03 o 
   7   1   0      192.02      179.81      4.54 o 
   8   1   0      220.10      223.46      6.78 o 
   9   1   0      432.62      388.38     14.88 o 
  10   1   0       35.39       41.36      2.32 o 
  11   1   0       21.60       19.14      2.85 o 
  12   1   0       16.92       21.99      3.24 o 
   1   2   0     1030.99     1054.16     18.01 o 
   2   2   0      286.82      297.17      5.81 o 
   3   2   0      240.73      246.00      5.17 o 
   4   2   0      453.98      474.18      8.33 o 
   5   2   0      114.20      104.97      2.22 o 
   6   2   0      282.89      274.67      5.74 o 
   7   2   0       65.15       62.86      2.09 o 
   8   2   0       19.54       21.13      1.10 o 
   9   2   0       12.70       13.02      0.94 o 
  10   2   0       12.31        9.02      1.32 o 
  11   2   0        3.89        4.42      1.87 o 
  12   2   0        0.12        1.42      1.62 o 
   1   3   0       38.77       39.72      0.93 o 
   2   3   0      353.36      335.99     14.31 o 
   3   3   0      373.28      365.97     13.51 o 
   4   3   0      218.35      219.65      4.49 o 
   5   3   0      168.00      190.52      3.63 o 
   6   3   0      115.48      114.05      2.44 o 
   7   3   0      214.49      225.69      4.84 o 
   8   3   0      133.23      136.37      4.24 o 
   9   3   0      205.76      195.75     10.50 o 
  10   3   0       24.27       28.88      1.85 o 
  11   3   0        9.54        9.86      2.26 o 
   0   4   0     1625.50     1748.27     39.24 o 
   1   4   0      914.37      935.94     16.30 o 
   2   4   0      510.26      528.87     10.29 o 
   3   4   0      219.91      213.18      5.02 o 
   4   4   0      181.39      178.22      7.40 o 
   5   4   0       51.63       52.96      1.63 o 
   6   4   0      366.38      377.36      7.91 o 
   7   4   0      137.23      139.34      4.35 o 
   8   4   0       87.60       88.88      7.83 o 
   9   4   0        1.63        2.11      0.75 o 
  10   4   0       12.98       11.53      1.28 o 
  11   4   0        0.69        1.34      1.01 o 
   1   5   0      125.98      133.93      2.72 o 
   2   5   0       62.15       67.82      1.77 o 
   3   5   0      235.78      245.28      5.19 o 
   4   5   0       55.66       56.21      1.60 o 
   5   5   0      189.46      191.64      4.81 o 
   6   5   0      255.15      275.28     14.67 o 
   7   5   0       47.51       47.41      3.09 o 
   8   5   0        6.96        5.59      1.23 o 
   9   5   0       50.16       44.46      5.72 o 
  10   5   0       14.51       17.44      1.62 o 
   0   6   0      400.26      420.22     16.15 o 
   1   6   0      199.35      205.46      5.06 o 
   2   6   0      290.49      295.42      6.23 o 
   3   6   0       25.04       26.93      1.08 o 
   4   6   0       37.52       42.64      1.80 o 
   5   6   0        5.82        5.86      0.87 o 
   6   6   0      128.24      132.66      4.81 o 
   7   6   0       82.31       71.33      3.22 o 
   8   6   0      100.43      112.62      6.36 o 
   9   6   0        0.06        1.20      0.78 o 
   1   7   0       23.35       24.34      1.53 o 
   2   7   0       22.07       21.97      1.49 o 
   3   7   0       65.99       61.79      2.60 o 
   4   7   0        8.36        9.55      1.40 o 
   5   7   0      124.75      127.26      6.48 o 
   6   7   0      101.35      105.91      5.79 o 
   7   7   0        2.21        3.09      1.33 o 
   8   7   0       10.98       10.90      1.96 o 
   0   8   0       14.09       14.48      1.96 o 
   1   8   0        4.62        6.80      1.08 o 
   2   8   0       58.55       58.60      2.69 o 
   3   8   0       42.59       42.83      2.53 o 
   4   8   0        3.15        3.98      1.47 o 
   5   8   0       11.86       11.73      1.91 o 
   6   8   0        1.19        1.52      1.33 o 
   1   9   0        4.12        4.05      1.08 o 
   2   9   0        4.55        4.30      1.04 o 
   3   9   0        7.31        5.25      1.67 o 
   2  -6   1       77.35       78.04      4.22 o 
   3  -6   1       33.86       34.40      2.40 o 
   4  -6   1      112.22      115.73      6.04 o 
   5  -6   1       76.03       73.62      4.52 o 
   6  -6   1      105.69      106.80      6.33 o 
   7  -6   1        9.71       11.04      2.36 o 
   8  -6   1      160.28      173.45      9.52 o 
   9  -6   1       18.78       19.14      3.44 o 
 -10  -5   1       11.82       12.17      2.70 o 
  -9  -5   1       77.68       79.36      5.79 o 
  -8  -5   1       54.06       54.13      4.42 o 
  -7  -5   1       11.42       12.02      2.11 o 
  -6  -5   1      116.74      127.36      6.87 o 
  -5  -5   1       50.26       49.03      1.83 o 
  -4  -5   1      202.37      201.91      5.42 o 
  -3  -5   1      148.35      141.80      3.96 o 
  -2  -5   1      223.77      231.56      5.96 o 
  -1  -5   1      627.29      614.48     28.61 o 
   0  -5   1      302.81      313.52      9.79 o 
   1  -5   1      247.27      246.55      7.91 o 
   2  -5   1       56.76       55.52      1.62 o 
   3  -5   1       36.80       30.61      1.03 o 
   4  -5   1      114.77      112.98      5.79 o 
   5  -5   1      188.00      190.43      8.69 o 
   6  -5   1      145.09      139.09      7.56 o 
   7  -5   1       32.48       31.71      3.39 o 
   8  -5   1       90.71       88.44      5.89 o 
   9  -5   1       11.85        8.69      2.60 o 
  10  -5   1       11.72       13.89      3.04 o 
 -11  -4   1       11.10       12.22      2.75 o 
 -10  -4   1        7.24        7.51      2.36 o 
  -9  -4   1       74.29       74.45      5.50 o 
  -8  -4   1       71.71       74.40      5.01 o 
  -7  -4   1      256.04      261.94      8.59 o 
  -6  -4   1       52.31       54.48      2.03 o 
  -5  -4   1       10.55       11.06      0.60 o 
  -4  -4   1       42.28       40.15      1.12 o 
  -3  -4   1       89.81       91.96      2.63 o 
  -2  -4   1       91.84       89.19      4.11 o 
  -1  -4   1     1450.29     1555.60     46.31 o 
   0  -4   1      838.11      912.06     27.14 o 
   1  -4   1       83.76       85.19      3.04 o 
   2  -4   1       79.56       70.91      1.89 o 
   3  -4   1       49.46       49.61      1.77 o 
   4  -4   1      118.96      124.75      2.73 o 
   5  -4   1      102.64      103.45      2.61 o 
   6  -4   1       36.46       39.26      3.24 o 
   7  -4   1      149.26      147.09      8.15 o 
   8  -4   1      124.76      128.19      7.80 o 
   9  -4   1       55.98       57.13      5.01 o 
  10  -4   1        8.24       14.72      2.85 o 
  11  -4   1       38.15       39.75      4.56 o 
 -12  -3   1       23.63       26.60      3.78 o 
 -11  -3   1       27.82       27.58      3.53 o 
 -10  -3   1        4.05        3.63      1.82 o 
  -9  -3   1       50.91       43.42      2.58 o 
  -8  -3   1      136.04      138.16      5.84 o 
  -7  -3   1       18.02       18.43      0.87 o 
  -6  -3   1      858.51      895.61     16.24 o 
  -5  -3   1      459.93      488.56      9.10 o 
  -4  -3   1      353.21      353.72      6.58 o 
  -3  -3   1      437.78      440.63     10.83 o 
  -2  -3   1      247.32      235.70     13.17 o 
  -1  -3   1     1784.84     1798.89    124.91 o 
   0  -3   1     1063.16     1085.20     33.23 o 
   1  -3   1      312.02      314.51      9.54 o 
   2  -3   1       42.14       40.91      0.98 o 
   3  -3   1       43.21       44.25      1.09 o 
   4  -3   1      421.02      440.04      8.37 o 
   5  -3   1      354.58      357.05      6.99 o 
   6  -3   1       19.15       21.15      1.09 o 
   7  -3   1       53.98       52.90      2.56 o 
   8  -3   1       28.78       31.61      3.53 o 
   9  -3   1       16.94       15.56      2.70 o 
  10  -3   1       11.04       11.34      2.75 o 
  11  -3   1       30.86       32.29      4.07 o 
 -12  -2   1       20.14       22.18      3.44 o 
 -11  -2   1       17.07       11.29      2.45 o 
 -10  -2   1       20.44       15.18      1.87 o 
  -9  -2   1      114.67      109.50      6.63 o 
  -8  -2   1       12.51       13.07      0.75 o 
  -7  -2   1      235.72      245.56      5.35 o 
  -6  -2   1       16.70       17.34      0.63 o 
  -5  -2   1       59.18       57.57      1.28 o 
  -4  -2   1      151.59      164.16      2.89 o 
  -3  -2   1       52.16       58.73      1.29 o 
  -2  -2   1       19.85       21.12      0.74 o 
  -1  -2   1     3353.96     3032.52     71.99 o 
   0  -2   1     3091.88     2897.40     89.05 o 
   1  -2   1      801.95      814.54     19.95 o 
   2  -2   1      505.27      504.48      9.54 o 
   3  -2   1      705.99      711.87     13.26 o 
   4  -2   1      251.03      242.65      4.16 o 
   5  -2   1      184.99      165.66      3.30 o 
   6  -2   1      136.32      130.81      4.40 o 
   7  -2   1      319.33      307.40     10.00 o 
   8  -2   1      236.85      221.10     11.14 o 
   9  -2   1      104.08      103.41      6.87 o 
  10  -2   1       82.08       88.29      6.23 o 
  11  -2   1       15.70       10.99      2.85 o 
 -12  -1   1       17.56       18.55      3.04 o 
 -11  -1   1       18.05       17.13      2.75 o 
 -10  -1   1        9.24        9.14      1.47 o 
  -9  -1   1       61.07       51.14      4.12 o 
  -8  -1   1       86.17       86.47      2.93 o 
  -7  -1   1      239.52      233.14      4.56 o 
  -6  -1   1      835.71      833.39     15.66 o 
  -5  -1   1     1892.30     1948.39     31.59 o 
  -4  -1   1      112.50      106.16      1.80 o 
  -3  -1   1      106.48      105.85      1.74 o 
  -2  -1   1     1618.22     1587.40     34.37 o 
  -1  -1   1     2021.95     1736.02     60.65 o 
   0  -1   1     1668.32     1404.33     50.77 o 
   1  -1   1      651.65      628.60     15.58 o 
   2  -1   1      620.58      593.30      9.79 o 
   3  -1   1      603.96      617.69     10.50 o 
   4  -1   1      356.16      416.29     12.80 o 
   5  -1   1       18.28       20.23      1.02 o 
   6  -1   1       61.75       74.35      2.15 o 
   7  -1   1       40.61       39.95      2.25 o 
   8  -1   1        0.42       -0.05      1.33 o 
   9  -1   1        8.36        7.95      2.16 o 
  10  -1   1       10.38       14.43      2.80 o 
  11  -1   1       65.60       63.85      5.50 o 
  12  -1   1       34.96       37.25      4.32 o 
 -12   0   1        0.14       -0.74      1.33 o 
 -11   0   1       26.87       26.27      1.97 o 
 -10   0   1       78.98       64.20      3.56 o 
  -9   0   1        0.32        1.28      0.39 o 
  -8   0   1      175.77      167.73      3.50 o 
  -7   0   1       53.38       52.16      1.28 o 
  -6   0   1      180.50      187.60      3.40 o 
  -5   0   1       10.12        7.53      0.36 o 
  -4   0   1       85.79      102.26      1.77 o 
  -3   0   1       36.94       29.65      0.66 o 
  -2   0   1       43.13       37.53      0.97 o 
  -1   0   1      817.57      828.44     18.37 o 
   0   0   1     1616.79     1384.77     51.04 o 
   1   0   1      249.80      266.88      7.46 o 
   2   0   1     3247.04     2756.06     65.69 o 
   3   0   1     1410.91     1436.61     23.08 o 
   4   0   1       12.02        9.00      0.37 o 
   5   0   1       99.99       88.47      2.26 o 
   6   0   1      132.70      131.58      2.99 o 
   7   0   1       36.65       36.16      1.39 o 
   8   0   1      308.34      256.00     12.52 o 
   9   0   1        1.56        0.59      1.42 o 
  10   0   1       82.79       76.91      5.64 o 
  11   0   1        0.38        0.93      1.77 o 
  12   0   1        0.06        0.93      1.91 o 
 -12   1   1       17.46       17.62      3.71 o 
 -11   1   1       17.06       14.32      1.54 o 
 -10   1   1        8.72        7.06      0.76 o 
  -9   1   1       58.67       51.37      1.88 o 
  -8   1   1       81.41       81.88      2.22 o 
  -7   1   1      242.78      236.37      4.77 o 
  -6   1   1      832.58      888.61     23.68 o 
  -5   1   1     1903.19     1978.85     31.60 o 
  -4   1   1      106.89      101.53      1.92 o 
  -3   1   1      101.01      100.96      3.86 o 
  -2   1   1     1640.06     1685.63     27.94 o 
  -1   1   1     2035.80     1831.79     35.55 o 
   0   1   1     1677.91     1504.48     25.97 o 
   1   1   1      660.55      645.37      9.02 o 
   2   1   1      626.66      586.13      9.55 o 
   3   1   1      606.79      611.59      9.95 o 
   4   1   1      352.08      413.34      6.89 o 
   5   1   1       18.91       22.00      0.64 o 
   6   1   1       61.40       69.79      1.66 o 
   7   1   1       40.43       41.97      1.71 o 
   8   1   1        0.40        0.30      0.36 o 
   9   1   1        7.98        6.33      1.82 o 
  10   1   1       10.28       13.50      2.60 o 
  11   1   1       66.04       63.16      5.25 o 
  12   1   1       35.32       33.62      4.17 o 
 -12   2   1       19.10       22.18      3.14 o 
 -11   2   1       17.60       11.34      1.39 o 
 -10   2   1       21.55       18.84      1.14 o 
  -9   2   1      113.22      107.42      3.25 o 
  -8   2   1       13.39       15.25      0.97 o 
  -7   2   1      236.01      240.68      5.94 o 
  -6   2   1       16.91       19.40      0.80 o 
  -5   2   1       58.92       63.20      1.63 o 
  -4   2   1      152.15      162.16      3.78 o 
  -3   2   1       52.66       57.70      1.69 o 
  -2   2   1       19.15       21.66      0.77 o 
  -1   2   1     3336.61     2959.85     69.64 o 
   0   2   1     3069.19     2900.70     91.72 o 
   1   2   1      787.06      810.35     14.16 o 
   2   2   1      511.34      514.88     11.12 o 
   3   2   1      706.45      704.79     10.46 o 
   4   2   1      245.21      236.85      4.11 o 
   5   2   1      182.17      166.48      2.99 o 
   6   2   1      138.55      129.35      3.90 o 
   7   2   1      318.09      314.87      8.69 o 
   8   2   1      240.18      220.39     17.01 o 
   9   2   1      102.02      110.69     10.18 o 
  10   2   1       83.94       82.26      5.84 o 
  11   2   1       14.89       11.09      2.55 o 
 -11   3   1       26.90       31.01      2.55 o 
 -10   3   1        3.58        3.59      0.66 o 
  -9   3   1       48.42       43.21      1.75 o 
  -8   3   1      132.85      138.52      3.99 o 
  -7   3   1       20.46       21.32      1.00 o 
  -6   3   1      868.98      887.88     17.61 o 
  -5   3   1      471.48      498.75     11.66 o 
  -4   3   1      352.55      347.90     10.14 o 
  -3   3   1      437.85      449.10      8.80 o 
  -2   3   1      254.08      253.83      4.98 o 
  -1   3   1     1791.40     1853.20     33.04 o 
   0   3   1     1069.11     1109.01     19.09 o 
   1   3   1      306.77      304.24      5.68 o 
   2   3   1       41.46       40.56      1.89 o 
   3   3   1       42.33       43.82      1.30 o 
   4   3   1      416.14      430.79      7.62 o 
   5   3   1      352.25      358.49      7.28 o 
   6   3   1       19.23       19.67      0.83 o 
   7   3   1       54.21       52.78      1.81 o 
   8   3   1       28.38       26.11      1.64 o 
   9   3   1       16.53       16.22      1.37 o 
  10   3   1       10.81       10.70      2.21 o 
  11   3   1       31.60       33.03      3.83 o 
 -10   4   1        6.66        7.49      2.55 o 
  -9   4   1       75.61       80.22      6.55 o 
  -8   4   1       69.96       67.99      2.31 o 
  -7   4   1      258.89      267.84      5.79 o 
  -6   4   1       51.47       57.80      1.61 o 
  -5   4   1       10.74       11.38      0.62 o 
  -4   4   1       41.91       37.43      1.93 o 
  -3   4   1       88.80       88.42      2.51 o 
  -2   4   1       92.05       91.78      2.14 o 
  -1   4   1     1437.52     1531.06     26.58 o 
   0   4   1      825.74      884.64     15.58 o 
   1   4   1       81.85       83.97      1.78 o 
   2   4   1       81.83       74.89      2.03 o 
   3   4   1       51.40       52.69      1.66 o 
   4   4   1      117.48      130.89      4.19 o 
   5   4   1      100.08      102.18      2.30 o 
   6   4   1       35.64       33.60      1.86 o 
   7   4   1      152.35      152.27     10.90 o 
   8   4   1      125.39      135.01      4.79 o 
   9   4   1       56.31       55.04      2.69 o 
  10   4   1        9.02       15.31      1.46 o 
 -10   5   1       11.11       11.69      1.94 o 
  -9   5   1       74.99       86.38      4.66 o 
  -8   5   1       52.87       52.93      2.58 o 
  -7   5   1       10.19       10.44      1.12 o 
  -6   5   1      122.07      131.15      3.51 o 
  -5   5   1       52.30       49.59      1.51 o 
  -4   5   1      202.64      206.68      4.48 o 
  -3   5   1      146.46      142.90      3.25 o 
  -2   5   1      219.88      224.82      4.86 o 
  -1   5   1      636.61      654.59     11.42 o 
   0   5   1      306.91      301.69      5.63 o 
   1   5   1      248.86      240.45      5.02 o 
   2   5   1       58.60       55.47      1.72 o 
   3   5   1       37.72       33.55      1.69 o 
   4   5   1      115.31      113.57      3.59 o 
   5   5   1      186.64      171.82     15.04 o 
   6   5   1      145.50      144.65      9.15 o 
   7   5   1       32.51       31.26      1.89 o 
   8   5   1       90.69       76.85     10.92 o 
   9   5   1       11.87       10.65      1.28 o 
  10   5   1       11.72       12.45      1.42 o 
  -9   6   1        1.02        1.25      0.77 o 
  -8   6   1       80.18       79.05      3.50 o 
  -7   6   1      107.07      113.12      4.69 o 
  -6   6   1       76.10       79.20      8.25 o 
  -5   6   1       33.78       35.43      1.48 o 
  -4   6   1        0.15        0.11      0.33 o 
  -3   6   1        1.48        1.36      0.37 o 
  -2   6   1       10.12        9.75      0.65 o 
  -1   6   1      283.86      294.41      6.22 o 
   0   6   1      257.49      259.00      6.21 o 
   1   6   1       19.43       20.06      1.04 o 
   2   6   1       80.05       82.97      2.93 o 
   3   6   1       32.84       32.05      1.99 o 
   4   6   1      112.89      117.99      5.79 o 
   5   6   1       74.02       71.75      4.22 o 
   6   6   1      104.82      108.71      5.64 o 
   7   6   1        9.38       12.86      1.82 o 
   8   6   1      162.37      161.27      7.85 o 
   9   6   1       18.32       21.94      2.40 o 
  -8   7   1       44.96       53.25      3.88 o 
  -7   7   1        4.10        6.58      1.52 o 
  -6   7   1        0.15        0.54      1.03 o 
  -5   7   1       18.14       21.45      2.26 o 
  -4   7   1       28.70       33.66      1.85 o 
  -3   7   1       49.83       52.38      2.37 o 
  -2   7   1      123.27      124.82      4.23 o 
  -1   7   1       57.59       57.43      2.48 o 
   0   7   1       84.70       75.47      2.94 o 
   1   7   1       13.80       12.69      1.16 o 
   2   7   1        8.22        5.99      0.89 o 
   3   7   1       10.29       11.36      1.15 o 
   4   7   1       22.77       22.92      2.40 o 
   5   7   1       99.96      101.89      5.60 o 
   6   7   1       41.78       42.50      3.29 o 
   7   7   1        6.48        4.02      1.47 o 
   8   7   1       33.10       30.97      2.94 o 
  -6   8   1       19.29       16.98      2.21 o 
  -5   8   1        7.40        7.21      1.72 o 
  -4   8   1        2.43        1.83      0.80 o 
  -3   8   1       12.82       13.09      1.30 o 
  -2   8   1       33.50       32.55      1.97 o 
  -1   8   1      120.61      113.77      4.13 o 
   0   8   1      167.15      160.92      5.34 o 
   1   8   1       15.93       16.33      1.46 o 
   2   8   1       17.66       18.80      1.54 o 
   3   8   1       44.76       44.66      3.48 o 
   4   8   1       39.61       39.80      3.34 o 
   5   8   1       51.82       48.24      3.73 o 
   6   8   1       38.12       41.42      3.48 o 
  -3   9   1       10.86       11.25      1.38 o 
  -2   9   1       60.17       62.23      2.98 o 
  -1   9   1        4.54        1.89      0.97 o 
   0   9   1       55.77       47.05      2.55 o 
   1   9   1       16.21       16.60      1.58 o 
   2   9   1        7.50        7.26      1.82 o 
   3   9   1        2.69        2.60      1.52 o 
   2  -7   2      101.52      105.37      5.50 o 
   3  -7   2       32.11       33.72      2.65 o 
   4  -7   2        2.98        1.96      1.18 o 
   5  -7   2       28.69       27.78      2.85 o 
   6  -7   2      194.28      192.68     10.01 o 
  -4  -6   2       16.73       14.38      1.57 o 
   2  -6   2       37.36       39.21      2.60 o 
   3  -6   2       38.36       37.74      2.65 o 
   4  -6   2       22.03       24.44      2.21 o 
   5  -6   2       12.95       14.67      2.06 o 
   6  -6   2       74.24       71.66      4.86 o 
   7  -6   2        1.47        0.29      1.62 o 
   8  -6   2        5.19        7.51      2.31 o 
 -11  -5   2        0.19        1.87      1.87 o 
 -10  -5   2       52.08       51.34      4.56 o 
  -9  -5   2       31.20       37.20      3.63 o 
  -8  -5   2       92.70       87.70      5.55 o 
  -7  -5   2       35.50       37.74      3.39 o 
  -6  -5   2      123.41      116.95      3.55 o 
  -5  -5   2       25.37       24.81      1.23 o 
  -4  -5   2       13.30       13.61      1.00 o 
  -3  -5   2      157.26      166.27      4.51 o 
  -2  -5   2      115.48      125.41      4.34 o 
  -1  -5   2      285.21      304.79      7.81 o 
   0  -5   2      157.87      162.27      4.39 o 
   1  -5   2       33.91       28.32      1.14 o 
   2  -5   2      496.59      498.99     12.67 o 
   3  -5   2       93.42       89.72      2.72 o 
   4  -5   2       45.58       42.26      1.83 o 
   5  -5   2       29.79       30.50      1.56 o 
   6  -5   2      349.19      341.39     15.51 o 
   7  -5   2       88.05       82.99      5.69 o 
   8  -5   2       58.91       55.80      4.96 o 
   9  -5   2       19.24       20.66      3.24 o 
 -11  -4   2       13.62       15.71      2.85 o 
 -10  -4   2        9.49        9.72      2.36 o 
  -9  -4   2       81.91       82.65      5.60 o 
  -8  -4   2       92.78       88.29      3.65 o 
  -7  -4   2      124.63      124.41      3.02 o 
  -6  -4   2      104.27      104.90      2.63 o 
  -5  -4   2       68.51       74.37      2.06 o 
  -4  -4   2       59.13       63.28      2.07 o 
  -3  -4   2      397.25      436.50     10.79 o 
  -2  -4   2      255.49      257.72      5.56 o 
  -1  -4   2      950.12      960.50     26.84 o 
   0  -4   2      348.29      379.32      8.11 o 
   1  -4   2      326.47      345.61      8.83 o 
   2  -4   2      124.97      130.92      2.68 o 
   3  -4   2       28.93       31.47      0.99 o 
   4  -4   2       62.98       63.37      1.72 o 
   5  -4   2       36.11       37.89      1.47 o 
   6  -4   2      138.84      130.35      7.17 o 
   7  -4   2        0.86        1.13      1.37 o 
   8  -4   2       16.76       17.91      2.90 o 
   9  -4   2       12.01       17.67      2.94 o 
  10  -4   2       52.02       59.04      5.50 o 
 -12  -3   2        2.03        0.10      1.82 o 
 -11  -3   2        2.09        1.57      1.82 o 
 -10  -3   2       51.72       53.25      4.47 o 
  -9  -3   2       86.18       87.22      4.49 o 
  -8  -3   2      137.73      139.72      3.42 o 
  -7  -3   2       71.09       72.76      2.00 o 
  -6  -3   2      249.57      255.70      5.05 o 
  -5  -3   2      126.10      139.05      2.87 o 
  -4  -3   2        7.11        4.16      0.46 o 
  -3  -3   2      822.47      860.89     17.11 o 
  -2  -3   2       17.33       23.14      0.88 o 
  -1  -3   2     1318.51     1425.75     34.12 o 
   0  -3   2      373.05      372.65      7.93 o 
   1  -3   2        0.96        2.53      0.24 o 
   2  -3   2      824.28      830.99     20.15 o 
   3  -3   2      351.62      342.93      8.77 o 
   4  -3   2       88.52       98.72      3.17 o 
   5  -3   2      267.21      277.77      9.60 o 
   6  -3   2      231.58      233.90     12.14 o 
   7  -3   2       74.54       72.05      5.01 o 
   8  -3   2      109.91      107.78      6.82 o 
   9  -3   2       20.91       19.58      2.99 o 
  10  -3   2       11.15        9.28      2.60 o 
  11  -3   2       19.12       17.57      3.39 o 
 -12  -2   2       17.19       18.31      3.09 o 
 -11  -2   2       34.09       34.23      2.54 o 
 -10  -2   2       13.07       10.40      2.11 o 
  -9  -2   2      117.05      111.51      2.61 o 
  -8  -2   2       76.99       75.41      1.84 o 
  -7  -2   2      449.06      423.88      9.97 o 
  -6  -2   2      239.28      247.36      4.34 o 
  -5  -2   2      498.80      499.34      8.25 o 
  -4  -2   2      558.77      585.81     10.30 o 
  -3  -2   2     1524.01     1536.96     26.74 o 
  -2  -2   2      600.79      625.86     10.87 o 
  -1  -2   2     4574.03     3943.30     98.18 o 
   0  -2   2     1942.03     1739.27     75.68 o 
   1  -2   2      529.24      571.97     24.69 o 
   2  -2   2       44.09       40.79      1.58 o 
   3  -2   2      426.76      430.29      9.17 o 
   4  -2   2      555.23      594.58     14.72 o 
   5  -2   2        1.61        1.43      0.25 o 
   6  -2   2      483.73      480.53     12.14 o 
   7  -2   2       20.17       21.00      1.11 o 
   8  -2   2       75.84       79.90      5.50 o 
   9  -2   2       91.81       93.59      6.38 o 
  10  -2   2       39.31       42.21      4.56 o 
  11  -2   2       35.67       31.71      4.27 o 
 -13  -1   2       39.99       50.85      5.01 o 
 -12  -1   2        1.05        3.04      1.87 o 
 -11  -1   2        1.41        1.01      0.72 o 
 -10  -1   2       19.63       18.19      1.40 o 
  -9  -1   2      105.43      101.46      2.69 o 
  -8  -1   2       73.01       75.87      1.89 o 
  -7  -1   2       50.16       55.26      1.33 o 
  -6  -1   2      148.47      146.68      2.72 o 
  -5  -1   2       83.92      109.20      2.08 o 
  -4  -1   2      196.26      171.50      2.78 o 
  -3  -1   2      962.41      939.65     15.07 o 
  -2  -1   2     1823.39     1797.17     30.18 o 
  -1  -1   2     5585.75     4804.85    105.74 o 
   1  -1   2      403.22      415.16     15.36 o 
   2  -1   2      289.38      284.98      6.67 o 
   3  -1   2     1073.61     1114.28     30.47 o 
   4  -1   2     1034.82     1087.27     21.87 o 
   5  -1   2      315.06      309.59      5.74 o 
   6  -1   2      158.19      152.19      3.60 o 
   7  -1   2       73.67       74.73      2.98 o 
   8  -1   2      179.59      158.57      8.83 o 
   9  -1   2       17.65       12.61      2.45 o 
  10  -1   2       15.70       10.90      2.60 o 
  11  -1   2       19.32       23.02      3.48 o 
 -13   0   2       12.89       16.05      3.04 o 
 -12   0   2       27.69       18.99      2.94 o 
 -11   0   2       35.99       31.50      2.26 o 
 -10   0   2       18.91       13.40      0.87 o 
  -9   0   2       80.88       71.12      2.11 o 
  -8   0   2      121.06      115.53      3.26 o 
  -7   0   2      138.27      134.01      2.60 o 
  -6   0   2      315.66      336.50      5.78 o 
  -5   0   2       24.26       19.06      0.59 o 
  -4   0   2     1019.06     1041.14     18.50 o 
  -3   0   2       45.25       58.06      1.65 o 
  -2   0   2      297.99      296.88      5.90 o 
  -1   0   2      162.74      169.62      3.91 o 
   0   0   2       99.60      100.23      2.82 o 
   1   0   2        0.01        0.23      0.13 o 
   2   0   2        5.05        5.62      0.35 o 
   3   0   2      429.16      476.75     15.92 o 
   4   0   2      917.47     1068.17     21.15 o 
   5   0   2        4.07        5.89      0.35 o 
   6   0   2      197.15      202.05      4.44 o 
   7   0   2       23.32       24.92      4.32 o 
   8   0   2       20.16       21.25      2.85 o 
   9   0   2       79.37       70.08      5.35 o 
  10   0   2       22.41       28.61      3.63 o 
  11   0   2       35.68       34.50      4.02 o 
 -13   1   2       40.50       53.12      3.10 o 
 -12   1   2        1.18        1.00      0.88 o 
 -11   1   2        1.39        0.91      0.53 o 
 -10   1   2       19.50       17.52      1.72 o 
  -9   1   2      105.35       94.79      2.71 o 
  -8   1   2       72.38       78.03      2.23 o 
  -7   1   2       49.70       56.40      2.08 o 
  -6   1   2      144.99      144.18      2.98 o 
  -5   1   2       83.60      110.65      3.23 o 
  -4   1   2      197.48      170.44      4.03 o 
  -3   1   2      965.99      947.06     18.88 o 
  -2   1   2     1853.23     1700.66     56.30 o 
  -1   1   2     5565.30     4828.49    109.43 o 
   0   1   2     4918.03     4291.87     82.47 o 
   1   1   2      420.78      407.96     12.89 o 
   2   1   2      287.54      281.71      5.75 o 
   3   1   2     1075.47     1111.69     21.94 o 
   4   1   2     1046.42     1093.78     19.55 o 
   5   1   2      311.36      303.65      5.78 o 
   6   1   2      156.32      153.25      3.48 o 
   7   1   2       72.88       73.80      2.38 o 
   8   1   2      179.00      166.03      8.88 o 
   9   1   2       16.74        9.47      2.26 o 
  10   1   2       15.53       12.47      2.60 o 
  11   1   2       19.32       21.20      3.34 o 
 -12   2   2       17.88       20.75      1.89 o 
 -11   2   2       34.46       38.02      3.29 o 
 -10   2   2       11.58       12.83      0.97 o 
  -9   2   2      116.12      116.64      3.80 o 
  -8   2   2       73.50       69.82      2.82 o 
  -7   2   2      445.80      421.95     14.72 o 
  -6   2   2      241.02      243.94      5.39 o 
  -5   2   2      489.88      491.51     10.13 o 
  -4   2   2      564.46      575.41     11.74 o 
  -3   2   2     1508.39     1488.11     39.26 o 
  -2   2   2      596.30      614.01     12.36 o 
  -1   2   2     4558.55     4074.24     69.39 o 
   0   2   2     1946.80     1883.43     49.06 o 
   1   2   2      529.33      577.95     10.41 o 
   2   2   2       44.27       40.21      0.80 o 
   3   2   2      424.88      426.24      7.63 o 
   4   2   2      556.20      606.39     12.13 o 
   5   2   2        1.71        1.58      0.26 o 
   6   2   2      482.60      480.05      8.73 o 
   7   2   2       21.31       23.74      1.21 o 
   8   2   2       76.17       70.34      2.90 o 
   9   2   2       93.26       83.93      5.89 o 
  10   2   2       39.35       45.64      4.22 o 
  11   2   2       36.48       41.18      4.17 o 
 -12   3   2        1.85        2.17      0.85 o 
 -11   3   2        1.95        2.45      0.64 o 
 -10   3   2       51.33       48.71      1.96 o 
  -9   3   2       86.09       86.46      3.52 o 
  -8   3   2      136.80      143.99      3.85 o 
  -7   3   2       70.75       72.75      2.62 o 
  -6   3   2      246.18      263.38      6.53 o 
  -5   3   2      122.53      136.98      4.46 o 
  -4   3   2        7.67        3.62      0.71 o 
  -3   3   2      826.84      860.07     16.63 o 
  -2   3   2       18.48       25.26      0.79 o 
  -1   3   2     1292.02     1420.01     24.12 o 
   0   3   2      380.94      374.22     15.52 o 
   1   3   2        0.60        2.25      0.21 o 
   2   3   2      816.13      828.41     15.96 o 
   3   3   2      355.12      355.35      6.71 o 
   4   3   2       94.08      102.41      1.97 o 
   5   3   2      269.57      276.01      5.23 o 
   6   3   2      226.24      234.91     10.01 o 
   7   3   2       76.16       73.11      2.92 o 
   8   3   2      110.24      111.97      8.00 o 
   9   3   2       20.05       19.13      1.49 o 
  10   3   2       11.35       10.90      2.26 o 
  11   3   2       19.38       27.93      3.48 o 
 -11   4   2       13.40       16.36      1.51 o 
 -10   4   2        8.63       10.37      1.18 o 
  -9   4   2       80.41       88.05      3.24 o 
  -8   4   2       88.24       83.64      3.90 o 
  -7   4   2      124.59      118.97      7.98 o 
  -6   4   2      106.47      106.30      3.75 o 
  -5   4   2       67.24       74.65      2.15 o 
  -4   4   2       62.30       68.74      1.76 o 
  -3   4   2      396.40      429.91      8.68 o 
  -2   4   2      249.33      249.98      5.25 o 
  -1   4   2      949.91      992.07     18.85 o 
   0   4   2      344.46      373.96      6.77 o 
   1   4   2      328.22      349.17      6.30 o 
   2   4   2      124.88      130.65      3.27 o 
   3   4   2       28.45       29.74      1.40 o 
   4   4   2       64.24       70.73      1.61 o 
   5   4   2       37.11       36.82      1.84 o 
   6   4   2      139.84      134.22      4.58 o 
   7   4   2        1.09        1.93      0.72 o 
   8   4   2       17.45       18.58      1.48 o 
   9   4   2       12.70       15.90      1.77 o 
  10   4   2       52.34       58.89      4.86 o 
 -11   5   2        0.15       -0.08      0.67 o 
 -10   5   2       52.09       51.02      2.70 o 
  -9   5   2       31.28       27.72      1.87 o 
  -8   5   2       92.38       83.74      3.75 o 
  -7   5   2       34.91       37.57      1.53 o 
  -6   5   2      122.49      116.02      3.25 o 
  -5   5   2       24.22       23.03      0.98 o 
  -4   5   2       12.43       11.50      0.69 o 
  -3   5   2      161.79      166.31      3.73 o 
  -2   5   2      112.40      121.22      2.87 o 
  -1   5   2      277.46      307.20      6.34 o 
   0   5   2      154.40      165.86      3.65 o 
   1   5   2       34.19       27.66      1.00 o 
   2   5   2      497.34      513.87     11.30 o 
   3   5   2       95.46       87.34      5.79 o 
   4   5   2       48.18       42.17      4.61 o 
   5   5   2       32.16       34.81      5.01 o 
   6   5   2      347.40      333.74     10.10 o 
   7   5   2       91.08       94.33      4.86 o 
   8   5   2       58.47       63.05      3.85 o 
   9   5   2       19.29       20.71      2.16 o 
 -10   6   2       18.05       22.27      2.40 o 
  -9   6   2       62.23       78.17     13.01 o 
  -8   6   2       57.79       63.57      3.05 o 
  -7   6   2      129.88      142.37      6.70 o 
  -6   6   2      123.21      123.68      3.51 o 
  -5   6   2       85.36       85.27      2.63 o 
  -4   6   2       16.13       15.93      0.98 o 
  -3   6   2      168.58      177.44      4.58 o 
  -2   6   2      141.99      139.96      3.75 o 
  -1   6   2      241.77      235.95      5.78 o 
   0   6   2       63.84       63.58      2.04 o 
   1   6   2       60.20       63.59      2.05 o 
   2   6   2       37.38       38.22      1.81 o 
   3   6   2       38.48       35.52      3.58 o 
   4   6   2       22.59       20.56      2.11 o 
   5   6   2       13.46       14.92      1.91 o 
   6   6   2       74.26       69.89      4.22 o 
   7   6   2        1.74        0.83      1.03 o 
   8   6   2        4.87        6.38      1.42 o 
  -8   7   2       41.92       40.54      3.29 o 
  -7   7   2       12.80       14.53      1.96 o 
  -6   7   2       62.32       61.99      3.98 o 
  -5   7   2        9.86        9.29      1.05 o 
  -4   7   2       10.29       14.20      1.23 o 
  -3   7   2        6.43        5.22      1.20 o 
  -2   7   2       12.47       11.11      1.11 o 
  -1   7   2      196.47      190.05      5.90 o 
   0   7   2      118.24      112.67      4.27 o 
   1   7   2        4.98        4.59      0.82 o 
   2   7   2      102.14      105.97      6.80 o 
   3   7   2       31.92       32.05      2.80 o 
   4   7   2        3.49        4.02      1.28 o 
   5   7   2       27.93       27.19      2.65 o 
   6   7   2      195.88      191.85      8.98 o 
   7   7   2       44.67       49.37      3.73 o 
  -7   8   2       81.37       89.23      5.40 o 
  -6   8   2       21.72       21.45      2.50 o 
  -5   8   2       44.15       43.19      3.34 o 
  -4   8   2       15.44       16.73      1.87 o 
  -3   8   2       47.25       50.22      2.46 o 
  -2   8   2       75.60       75.02      3.12 o 
  -1   8   2      196.74      192.84      6.16 o 
   0   8   2       18.05       15.87      1.44 o 
   1   8   2       21.05       18.96      1.49 o 
   2   8   2        8.59        9.37      1.87 o 
   3   8   2       14.98       13.20      2.11 o 
   4   8   2        3.63        2.16      1.33 o 
   5   8   2        8.36        7.61      1.87 o 
  -3   9   2       11.86       13.64      1.47 o 
  -2   9   2       12.60       12.36      1.44 o 
  -1   9   2       82.21       81.49      3.53 o 
   0   9   2       91.07       90.09      3.72 o 
   1   9   2        5.04        8.05      1.82 o 
   2   9   2       20.85       19.48      2.50 o 
   2  -7   3        0.45        0.74      0.74 o 
   3  -7   3       34.48       34.31      2.70 o 
   4  -7   3       96.57       86.58      5.35 o 
   5  -7   3        6.56        6.13      1.67 o 
   6  -7   3       12.95       13.59      2.50 o 
   7  -7   3       88.02       87.46      6.23 o 
  -5  -6   3       37.05       35.44      2.70 o 
  -2  -6   3      126.47      122.40      5.79 o 
  -1  -6   3        5.31        5.10      0.83 o 
   0  -6   3       80.48       81.37      4.12 o 
   2  -6   3       60.09       60.51      3.78 o 
   3  -6   3       12.96       14.92      1.72 o 
   4  -6   3       19.02       16.83      2.01 o 
   5  -6   3       57.16       54.92      4.02 o 
   6  -6   3       10.41        8.69      2.06 o 
   7  -6   3       52.08       52.66      4.42 o 
   8  -6   3        0.16        0.69      2.06 o 
 -10  -5   3        0.39       -0.88      1.37 o 
  -9  -5   3       30.18       28.81      3.09 o 
  -8  -5   3      223.06      222.97     11.19 o 
  -7  -5   3       74.78       71.90      4.27 o 
  -6  -5   3       27.09       29.25      2.26 o 
  -5  -5   3       29.84       32.00      2.36 o 
  -4  -5   3       12.10       13.06      1.33 o 
  -3  -5   3       92.52       89.44      3.56 o 
  -2  -5   3      152.89      159.52      5.62 o 
  -1  -5   3       24.65       23.41      0.82 o 
   0  -5   3       87.90       82.31      2.33 o 
   1  -5   3       25.51       25.77      2.01 o 
   2  -5   3       20.14       17.65      1.23 o 
   3  -5   3       56.27       55.07      2.46 o 
   4  -5   3      118.42      116.07      5.99 o 
   5  -5   3       57.51       56.10      4.02 o 
   6  -5   3       21.94       20.32      2.55 o 
   7  -5   3       13.14       14.58      2.45 o 
   8  -5   3       13.64       13.64      2.80 o 
   9  -5   3       26.70       28.42      3.98 o 
 -12  -4   3       14.47       18.21      3.04 o 
 -11  -4   3       13.58       15.12      2.65 o 
 -10  -4   3       94.27       94.43      6.13 o 
  -9  -4   3       18.88       20.90      2.60 o 
  -8  -4   3      323.33      327.46      7.97 o 
  -7  -4   3       22.30       23.46      1.47 o 
  -6  -4   3       53.42       49.95      1.44 o 
  -5  -4   3       18.87       16.52      0.76 o 
  -4  -4   3       51.00       50.10      1.63 o 
  -3  -4   3      280.57      280.61     10.99 o 
  -2  -4   3       68.48       68.09      4.20 o 
  -1  -4   3       29.51       23.14      0.84 o 
   0  -4   3      462.83      442.20     13.24 o 
   1  -4   3      261.39      249.81     11.58 o 
   2  -4   3      369.12      347.73     10.82 o 
   3  -4   3      179.26      182.62      6.19 o 
   4  -4   3      220.55      190.05     21.18 o 
   5  -4   3      155.01      163.76     12.52 o 
   6  -4   3      103.10       98.11      6.09 o 
   7  -4   3      163.70      159.16      8.83 o 
   8  -4   3        3.81        2.11      1.91 o 
   9  -4   3        4.77        3.44      2.11 o 
  10  -4   3       15.05       17.72      3.53 o 
 -12  -3   3       42.67       47.95      4.52 o 
 -11  -3   3       37.35       38.92      3.93 o 
 -10  -3   3        8.74       10.32      1.47 o 
  -9  -3   3       70.26       68.71      2.04 o 
  -8  -3   3      261.80      257.73      5.55 o 
  -7  -3   3       39.62       36.07      1.03 o 
  -6  -3   3      147.51      148.50      2.82 o 
  -5  -3   3        6.73        7.02      0.43 o 
  -4  -3   3       93.23       93.95      1.96 o 
  -3  -3   3      774.78      826.09     14.57 o 
  -2  -3   3      162.69      165.05      7.21 o 
  -1  -3   3      102.47      104.00      4.52 o 
   0  -3   3        7.76       15.26      1.33 o 
   1  -3   3      372.68      369.76     16.39 o 
   2  -3   3       17.07       17.93      2.11 o 
   3  -3   3      114.66      108.13      3.87 o 
   4  -3   3       29.63       24.14      1.74 o 
   5  -3   3      458.80      459.24     14.41 o 
   6  -3   3       23.96       20.33      2.63 o 
   7  -3   3       90.09       91.14      6.04 o 
   8  -3   3       19.51       16.64      2.75 o 
   9  -3   3       63.36       64.44      5.60 o 
  10  -3   3       42.20       42.90      4.81 o 
 -13  -2   3        5.30        6.38      2.21 o 
 -12  -2   3       31.29       31.66      3.68 o 
 -11  -2   3       18.93       18.03      1.65 o 
 -10  -2   3      110.78      100.84      3.61 o 
  -9  -2   3      346.28      346.61      7.25 o 
  -8  -2   3      563.96      535.07      9.85 o 
  -7  -2   3       75.16       69.71      1.58 o 
  -6  -2   3      181.27      168.36      3.05 o 
  -5  -2   3      253.61      247.39      4.55 o 
  -4  -2   3      158.37      145.33      2.75 o 
  -3  -2   3      779.97      765.71     19.53 o 
  -2  -2   3      484.38      476.15     10.39 o 
  -1  -2   3       43.05       41.34      1.71 o 
   0  -2   3      489.63      467.38     18.50 o 
   1  -2   3      243.48      244.95     10.85 o 
   2  -2   3       33.88       35.21      1.64 o 
   3  -2   3      338.84      364.53     11.38 o 
   4  -2   3      121.60      115.41     11.63 o 
   5  -2   3       42.47       49.13      2.28 o 
   6  -2   3      350.11      343.98     11.19 o 
   7  -2   3      115.69      110.53      6.72 o 
   8  -2   3       23.81       21.89      2.99 o 
   9  -2   3        5.06        4.61      2.06 o 
  10  -2   3       11.39       10.26      2.70 o 
  11  -2   3        6.25        9.18      2.80 o 
 -13  -1   3       13.77       13.40      2.80 o 
 -12  -1   3       18.07       19.80      3.24 o 
 -11  -1   3       50.16       58.36      3.83 o 
 -10  -1   3      110.38      106.56      2.84 o 
  -9  -1   3       45.65       45.54      1.57 o 
  -8  -1   3      257.54      248.16      4.44 o 
  -7  -1   3       36.00       31.55      0.92 o 
  -6  -1   3       58.46       61.88      1.32 o 
  -5  -1   3       31.44       33.75      0.92 o 
  -4  -1   3      176.39      189.68      3.56 o 
  -3  -1   3      371.82      377.47      7.42 o 
  -2  -1   3       11.81       14.13      1.51 o 
  -1  -1   3      421.41      442.70      9.77 o 
   0  -1   3      287.19      293.59     11.09 o 
   2  -1   3       61.86       65.51      3.46 o 
   3  -1   3       26.31       25.19      1.19 o 
   4  -1   3       36.00       34.21      1.64 o 
   5  -1   3      294.53      279.41      9.02 o 
   6  -1   3      274.04      282.38     12.29 o 
   7  -1   3      103.51      104.97      4.34 o 
   8  -1   3      129.15      118.43      7.31 o 
   9  -1   3       49.18       45.94      4.42 o 
  10  -1   3       83.45       84.32      6.38 o 
  11  -1   3       16.05       12.37      2.94 o 
 -13   0   3       10.71       17.37      3.04 o 
 -12   0   3       14.22       17.15      2.87 o 
 -11   0   3        6.26        3.89      0.69 o 
 -10   0   3        0.01       -0.16      0.35 o 
  -9   0   3      504.11      490.44     11.21 o 
  -8   0   3       36.31       33.77      1.12 o 
  -7   0   3      120.49      112.71      2.46 o 
  -6   0   3        0.05        0.59      0.21 o 
  -5   0   3      125.54      123.37      2.50 o 
  -4   0   3      413.82      395.74      7.23 o 
  -3   0   3     2142.46     2132.27     49.22 o 
  -2   0   3     2162.45     2171.05     48.99 o 
  -1   0   3     1653.92     1673.36     44.64 o 
   0   0   3      209.05      219.69      6.03 o 
   1   0   3      423.34      394.89     10.69 o 
   2   0   3      393.45      403.52     10.98 o 
   3   0   3      665.65      720.41     16.37 o 
   4   0   3       84.25       91.91      2.46 o 
   5   0   3      132.89      148.85      3.82 o 
   6   0   3      444.05      441.29     10.52 o 
   7   0   3       73.00       71.54      3.32 o 
   8   0   3       36.00       28.12      3.29 o 
   9   0   3        0.12        0.29      1.62 o 
  10   0   3        7.16        7.02      2.40 o 
  11   0   3        7.53       10.70      2.90 o 
 -13   1   3       14.35       14.28      4.10 o 
 -12   1   3       17.38       19.09      1.80 o 
 -11   1   3       50.15       53.60      2.38 o 
 -10   1   3      112.58      105.76      2.88 o 
  -9   1   3       44.66       47.04      1.61 o 
  -8   1   3      253.20      238.25      5.33 o 
  -7   1   3       37.12       31.96      1.12 o 
  -6   1   3       56.42       56.69      1.90 o 
  -5   1   3       31.19       33.24      1.07 o 
  -4   1   3      177.01      189.71      7.92 o 
  -3   1   3      371.16      379.52      8.76 o 
  -2   1   3       11.97       14.53      0.87 o 
  -1   1   3      424.22      424.58     28.07 o 
   0   1   3      292.77      306.58      6.91 o 
   1   1   3      134.54      146.81      2.95 o 
   2   1   3       65.84       68.38      1.76 o 
   3   1   3       24.70       24.49      0.80 o 
   4   1   3       36.91       34.57      1.07 o 
   5   1   3      290.66      279.50      5.95 o 
   6   1   3      278.39      281.03      6.98 o 
   7   1   3       99.52      104.68      4.31 o 
   8   1   3      129.90      122.45      7.26 o 
   9   1   3       47.40       51.19      4.42 o 
  10   1   3       83.91       88.74      6.43 o 
  11   1   3       15.39       15.02      2.99 o 
 -13   2   3        5.28        7.82      1.41 o 
 -12   2   3       31.46       36.28      1.76 o 
 -11   2   3       19.02       20.76      1.28 o 
 -10   2   3      109.95      107.00      6.77 o 
  -9   2   3      351.34      336.81     15.43 o 
  -8   2   3      561.87      537.03     12.84 o 
  -7   2   3       79.72       76.22      4.76 o 
  -6   2   3      176.08      161.46      4.40 o 
  -5   2   3      253.74      238.57      5.24 o 
  -4   2   3      153.89      138.04      3.19 o 
  -3   2   3      780.96      745.31     27.69 o 
  -2   2   3      490.53      468.52      9.49 o 
  -1   2   3       47.51       44.70      1.09 o 
   0   2   3      473.03      496.60      7.97 o 
   1   2   3      243.51      251.31      4.15 o 
   2   2   3       33.98       34.76      1.08 o 
   3   2   3      345.29      375.78      7.60 o 
   4   2   3      122.20      123.32      2.77 o 
   5   2   3       43.86       48.94      1.46 o 
   6   2   3      353.10      346.30      8.50 o 
   7   2   3      115.94      110.50      3.29 o 
   8   2   3       23.97       23.21      2.90 o 
   9   2   3        5.12        3.88      1.72 o 
  10   2   3       11.30       15.80      2.85 o 
  11   2   3        6.02        7.41      2.45 o 
 -12   3   3       41.54       45.65      5.35 o 
 -11   3   3       37.91       39.72      1.83 o 
 -10   3   3        9.90       10.19      0.92 o 
  -9   3   3       70.48       70.62      2.38 o 
  -8   3   3      255.75      252.32      6.36 o 
  -7   3   3       40.05       38.43      3.93 o 
  -6   3   3      149.06      151.31      4.08 o 
  -5   3   3        7.04        7.58      0.55 o 
  -4   3   3       94.52       93.74      2.33 o 
  -3   3   3      776.48      834.93     19.08 o 
  -2   3   3      162.41      163.37      6.09 o 
  -1   3   3      103.38      101.30      1.98 o 
   0   3   3        7.04       13.92      0.67 o 
   1   3   3      374.68      376.97      7.62 o 
   2   3   3       18.75       19.14      0.59 o 
   3   3   3      114.06      111.48      2.44 o 
   4   3   3       28.37       26.60      0.90 o 
   5   3   3      462.54      461.88     11.07 o 
   6   3   3       26.16       25.57      1.32 o 
   7   3   3       91.12       95.25      3.98 o 
   8   3   3       20.70       20.48      1.53 o 
   9   3   3       62.67       74.85      5.30 o 
  10   3   3       43.87       41.03      4.17 o 
 -12   4   3       14.72       14.58      2.09 o 
 -11   4   3       13.50       13.42      1.41 o 
 -10   4   3       95.27       94.99      3.09 o 
  -9   4   3       20.06       24.07      1.86 o 
  -8   4   3      327.38      323.20      9.87 o 
  -7   4   3       20.63       23.87      1.91 o 
  -6   4   3       51.67       52.81      2.27 o 
  -5   4   3       19.89       18.26      1.59 o 
  -4   4   3       48.32       46.51      1.40 o 
  -3   4   3      287.42      288.93      5.91 o 
  -2   4   3       71.72       71.58      1.78 o 
  -1   4   3       28.52       23.11      0.84 o 
   0   4   3      456.78      445.66      8.85 o 
   1   4   3      262.12      257.49      4.73 o 
   2   4   3      365.92      348.99      6.34 o 
   3   4   3      182.16      187.91      4.44 o 
   4   4   3      221.83      216.72      6.29 o 
   5   4   3      154.48      147.77     10.97 o 
   6   4   3      104.84      108.58      3.89 o 
   7   4   3      164.57      165.81      5.59 o 
   8   4   3        3.78        3.72      0.89 o 
   9   4   3        4.75        4.96      1.77 o 
  10   4   3       14.84       21.45      3.04 o 
 -11   5   3       10.38       14.00      3.61 o 
 -10   5   3        0.33        0.41      0.65 o 
  -9   5   3       29.62       28.67      4.91 o 
  -8   5   3      220.50      237.45     19.02 o 
  -7   5   3       75.04       75.78      2.40 o 
  -6   5   3       26.05       25.61      1.21 o 
  -5   5   3       29.15       29.92      1.29 o 
  -4   5   3       11.94       13.77      0.84 o 
  -3   5   3       92.69       90.62      2.61 o 
  -2   5   3      153.34      155.30      3.54 o 
  -1   5   3       24.76       25.44      0.96 o 
   0   5   3       87.59       83.82      2.39 o 
   1   5   3       25.93       23.43      1.05 o 
   2   5   3       19.85       19.22      0.93 o 
   3   5   3       54.87       56.83      3.29 o 
   4   5   3      116.93      107.09      5.40 o 
   5   5   3       60.59       61.35      3.63 o 
   6   5   3       20.55       19.53      2.01 o 
   7   5   3       12.50       14.72      1.87 o 
   8   5   3       13.90       13.89      1.82 o 
   9   5   3       26.68       27.93      2.60 o 
 -10   6   3        9.02        8.67      1.31 o 
  -9   6   3       38.35       45.64      3.39 o 
  -8   6   3        6.79        6.18      2.11 o 
  -7   6   3       28.88       31.05      1.65 o 
  -6   6   3       52.93       57.00      2.07 o 
  -5   6   3       36.41       38.98      1.58 o 
  -4   6   3       44.26       43.51      1.68 o 
  -3   6   3       95.11      107.17      3.08 o 
  -2   6   3      120.78      118.95      3.35 o 
  -1   6   3        6.28        6.70      0.67 o 
   0   6   3       80.71       89.77      2.60 o 
   1   6   3       75.16       73.64      2.30 o 
   2   6   3       61.65       65.60      2.47 o 
   3   6   3       13.85       12.96      1.67 o 
   4   6   3       20.04       17.08      2.01 o 
   5   6   3       57.80       58.16      3.73 o 
   6   6   3       10.60       10.31      1.72 o 
   7   6   3       52.62       47.95      3.53 o 
   8   6   3        0.15        0.39      0.98 o 
  -9   7   3       33.85       37.77      2.39 o 
  -8   7   3       76.11       77.75      3.57 o 
  -7   7   3       25.99       23.67      1.80 o 
  -6   7   3       40.82       40.19      2.17 o 
  -5   7   3        6.31        6.30      0.79 o 
  -4   7   3        2.72        2.49      0.59 o 
  -3   7   3        4.55        4.92      0.71 o 
  -2   7   3       28.40       28.53      1.39 o 
  -1   7   3        2.26        1.87      0.55 o 
   0   7   3        2.82        2.17      0.78 o 
   1   7   3        8.44        8.40      0.79 o 
   2   7   3        0.41        0.20      0.98 o 
   3   7   3       33.03       27.34      2.60 o 
   4   7   3       98.15       97.27      5.30 o 
   5   7   3        5.82        4.47      1.52 o 
   6   7   3       13.62       15.80      2.21 o 
   7   7   3       85.85       85.89      5.25 o 
  -7   8   3        1.45        1.18      1.13 o 
  -6   8   3       68.97       69.15      4.52 o 
  -5   8   3       17.72       21.46      1.65 o 
  -4   8   3       21.27       25.46      1.79 o 
  -3   8   3        6.65        5.03      0.97 o 
  -2   8   3      162.48      160.07      7.61 o 
  -1   8   3       31.03       28.22      1.84 o 
   0   8   3       27.93       32.92      1.96 o 
   1   8   3       52.11       53.25      3.73 o 
   2   8   3        2.47        3.24      1.37 o 
   3   8   3        5.08        5.84      1.67 o 
   4   8   3        2.35        1.37      1.28 o 
   5   8   3       15.14       14.87      2.36 o 
  -3   9   3        1.08        4.42      1.04 o 
  -2   9   3        4.29        2.65      0.90 o 
  -1   9   3       16.48       13.69      2.50 o 
   0   9   3       15.32       14.67      2.26 o 
   1   9   3        4.46        4.71      1.72 o 
   2  -7   4       33.31       35.44      2.80 o 
   3  -7   4        2.45        2.40      1.13 o 
   4  -7   4       14.28       14.63      2.06 o 
   5  -7   4        1.76        1.77      1.42 o 
   6  -7   4       45.40       42.40      4.12 o 
  -6  -6   4        8.78        9.13      1.42 o 
  -5  -6   4       14.31       14.04      1.67 o 
   2  -6   4       56.12       55.07      3.58 o 
   3  -6   4       81.56       83.43      4.81 o 
   4  -6   4        7.17        6.28      1.47 o 
   5  -6   4       30.04       29.20      2.94 o 
   6  -6   4      256.10      243.14     12.17 o 
   7  -6   4       31.20       37.20      3.88 o 
  -8  -5   4        7.61        8.16      1.72 o 
  -7  -5   4      149.61      153.32      7.41 o 
  -6  -5   4       25.51       26.31      1.37 o 
  -5  -5   4      215.89      217.06      6.95 o 
  -3  -5   4      102.03      101.45      5.20 o 
  -2  -5   4      133.56      130.10      4.37 o 
  -1  -5   4      118.53      129.72      6.43 o 
   0  -5   4        1.56        1.62      0.69 o 
   1  -5   4       89.59       92.47      5.15 o 
   2  -5   4       66.57       65.31      2.79 o 
   3  -5   4       28.42       26.86      1.60 o 
   4  -5   4        4.66        5.15      1.28 o 
   5  -5   4       99.45      100.02      5.89 o 
   6  -5   4       78.68       74.65      5.10 o 
   7  -5   4        8.23        6.04      2.01 o 
   8  -5   4       21.12       21.79      3.39 o 
 -12  -4   4       10.35       10.94      2.45 o 
 -11  -4   4        2.36        2.31      1.62 o 
 -10  -4   4       47.79       50.36      4.12 o 
  -9  -4   4        0.04        0.12      0.42 o 
  -8  -4   4       57.00       56.22      2.28 o 
  -7  -4   4        9.46        7.55      0.97 o 
  -6  -4   4      109.53      115.05      2.73 o 
  -5  -4   4       33.09       32.59      1.02 o 
  -4  -4   4       93.31      111.44      6.70 o 
  -2  -4   4      191.38      201.57      8.88 o 
  -1  -4   4      592.83      595.67     23.26 o 
   0  -4   4      265.66      269.93      8.30 o 
   1  -4   4       10.76       15.85      1.37 o 
   2  -4   4      158.48      149.19      5.07 o 
   3  -4   4      274.00      260.99      8.78 o 
   4  -4   4       11.01       11.34      1.07 o 
   5  -4   4      149.45      158.70      6.80 o 
   6  -4   4      290.85      273.22     13.25 o 
   7  -4   4       63.32       63.51      4.81 o 
   8  -4   4       21.83       24.54      3.53 o 
   9  -4   4        7.55        8.44      2.85 o 
 -12  -3   4       18.36       15.07      2.60 o 
 -11  -3   4        6.22        6.41      0.99 o 
 -10  -3   4       89.24       90.36      2.56 o 
  -9  -3   4      459.47      448.22      9.25 o 
  -8  -3   4       47.82       48.72      1.57 o 
  -7  -3   4      164.64      153.81      3.16 o 
  -6  -3   4       77.23       70.43      1.65 o 
  -5  -3   4      396.49      408.38      7.99 o 
  -4  -3   4       84.42       87.86      2.09 o 
  -3  -3   4      688.69      731.03     27.65 o 
  -2  -3   4      222.89      228.06      5.29 o 
  -1  -3   4     1191.19     1316.69     48.88 o 
   1  -3   4      389.79      453.15     20.27 o 
   2  -3   4      204.46      212.82      6.84 o 
   3  -3   4        4.93        7.16      0.73 o 
   4  -3   4       57.35       53.87      2.36 o 
   5  -3   4      238.05      245.38      8.12 o 
   6  -3   4      188.41      203.37     18.09 o 
   7  -3   4       16.26       14.43      2.55 o 
   8  -3   4       23.51       21.79      3.09 o 
   9  -3   4        2.73        2.65      2.21 o 
  10  -3   4        3.00        0.93      2.36 o 
 -13  -2   4        7.75        6.72      2.16 o 
 -12  -2   4       13.04       13.29      1.61 o 
 -11  -2   4        0.37        1.27      0.75 o 
 -10  -2   4      117.53      112.74      3.66 o 
  -9  -2   4        9.50        8.76      0.69 o 
  -8  -2   4      227.27      217.09      4.76 o 
  -7  -2   4       13.80       12.74      0.64 o 
  -6  -2   4      164.61      153.74      3.13 o 
  -5  -2   4       50.47       48.82      1.36 o 
  -4  -2   4      384.33      436.16      9.73 o 
  -3  -2   4      289.99      309.90      5.94 o 
  -2  -2   4       75.62       84.28      1.81 o 
  -1  -2   4       88.86       87.78      2.09 o 
   2  -2   4       57.48       61.70      1.85 o 
   3  -2   4      273.74      265.84      6.40 o 
   4  -2   4       43.88       47.10      2.11 o 
   5  -2   4      203.75      207.81      7.04 o 
   6  -2   4      282.75      277.11      9.09 o 
   7  -2   4       11.17        9.62      2.11 o 
   8  -2   4      107.67      104.44      6.87 o 
   9  -2   4       24.47       29.79      3.78 o 
  10  -2   4       11.02       11.48      2.90 o 
 -13  -1   4       51.36       59.97      5.25 o 
 -12  -1   4       17.53       19.20      1.82 o 
 -11  -1   4       62.76       61.23      2.85 o 
 -10  -1   4       48.05       48.90      1.69 o 
  -9  -1   4      853.14      797.70     15.48 o 
  -8  -1   4       64.77       60.08      2.30 o 
  -7  -1   4      178.22      164.76      3.33 o 
  -6  -1   4       31.93       35.00      1.00 o 
  -5  -1   4      158.69      179.99      6.25 o 
  -4  -1   4      310.55      333.04      5.97 o 
  -3  -1   4      534.58      582.29     13.50 o 
  -2  -1   4      141.30      161.06      3.87 o 
  -1  -1   4      877.41      903.06     28.37 o 
   0  -1   4      128.86      127.36      5.10 o 
   2  -1   4       42.64       43.14      1.40 o 
   3  -1   4       61.87       70.74      2.85 o 
   4  -1   4      146.76      162.78     12.02 o 
   5  -1   4      210.01      206.20      7.10 o 
   6  -1   4      116.04      120.66      4.66 o 
   7  -1   4       25.21       21.14      1.75 o 
   8  -1   4       18.01       22.38      3.19 o 
   9  -1   4       12.17       11.04      2.65 o 
  10  -1   4        4.78        5.45      2.36 o 
 -13   0   4       11.26        9.47      2.36 o 
 -12   0   4       59.01       63.45      2.38 o 
 -11   0   4       10.44       11.69      1.11 o 
 -10   0   4      192.80      194.47      4.58 o 
  -9   0   4        0.89        1.75      0.44 o 
  -8   0   4      562.59      543.24      9.99 o 
  -7   0   4       11.85       12.65      0.62 o 
  -6   0   4       37.78       38.87      1.08 o 
  -5   0   4      244.91      252.65      6.10 o 
  -4   0   4      244.45      295.49      8.42 o 
  -3   0   4      765.24      804.46     15.78 o 
  -2   0   4      296.28      339.17      7.79 o 
  -1   0   4     2582.55     2528.21     67.33 o 
   0   0   4      683.27      688.25     18.51 o 
   1   0   4     1684.04     1702.94     45.31 o 
   2   0   4      132.03      114.82      3.40 o 
   3   0   4      121.03       93.78      2.40 o 
   4   0   4       79.75       75.47      2.51 o 
   5   0   4      188.58      192.18      5.24 o 
   6   0   4      399.21      383.78     12.35 o 
   7   0   4       13.13       10.65      2.31 o 
   8   0   4       72.28       69.64      5.30 o 
   9   0   4        7.35        8.79      2.50 o 
  10   0   4        4.34        6.72      2.40 o 
 -13   1   4       51.27       65.57      3.44 o 
 -12   1   4       17.06       17.35      1.21 o 
 -11   1   4       63.28       61.97      2.82 o 
 -10   1   4       46.45       50.03      2.28 o 
  -9   1   4      855.38      755.61     17.51 o 
  -8   1   4       66.65       59.36      2.10 o 
  -7   1   4      174.94      157.26      4.78 o 
  -6   1   4       31.74       34.17      1.77 o 
  -5   1   4      149.79      164.43      4.35 o 
  -4   1   4      316.89      325.66      6.81 o 
  -3   1   4      518.76      562.62     13.00 o 
  -2   1   4      147.65      163.08      3.92 o 
  -1   1   4      866.77      888.74     19.99 o 
   0   1   4      134.04      134.01      3.18 o 
   1   1   4     1977.43     2116.26     40.05 o 
   2   1   4       41.36       43.88      1.59 o 
   3   1   4       61.96       68.98      3.81 o 
   4   1   4      146.81      146.47      4.27 o 
   5   1   4      210.22      215.48      5.38 o 
   6   1   4      114.54      112.99      3.26 o 
   7   1   4       24.77       20.71      2.70 o 
   8   1   4       17.43       15.17      2.70 o 
   9   1   4       11.92       10.80      2.45 o 
  10   1   4        4.56        4.96      2.16 o 
 -13   2   4        7.65        8.33      1.89 o 
 -12   2   4       13.46       15.36      1.17 o 
 -11   2   4        0.51        0.98      0.52 o 
 -10   2   4      117.91      119.00      6.94 o 
  -9   2   4        9.28        9.96      0.90 o 
  -8   2   4      228.48      211.77      5.45 o 
  -7   2   4       13.78       12.57      0.77 o 
  -6   2   4      164.64      155.97      4.10 o 
  -5   2   4       51.05       49.16      1.43 o 
  -4   2   4      380.19      430.67     10.13 o 
  -3   2   4      284.36      285.38      6.14 o 
  -2   2   4       76.47       80.85      2.20 o 
  -1   2   4       84.32       82.54      2.19 o 
   0   2   4      742.69      747.81     15.39 o 
   1   2   4      299.04      351.27     10.43 o 
   2   2   4       53.06       57.73      1.27 o 
   3   2   4      267.91      263.21      5.52 o 
   4   2   4       48.40       48.92      1.40 o 
   5   2   4      204.85      207.46      5.36 o 
   6   2   4      274.60      266.11      6.87 o 
   7   2   4        9.72        9.33      2.06 o 
   8   2   4      108.42      106.99      6.72 o 
   9   2   4       24.47       28.71      3.44 o 
  10   2   4       10.33       10.55      2.55 o 
 -12   3   4       18.25       17.61      1.45 o 
 -11   3   4        6.39        6.67      0.84 o 
 -10   3   4       89.48       94.56      3.06 o 
  -9   3   4      466.06      447.42     10.58 o 
  -8   3   4       51.53       51.07      2.18 o 
  -7   3   4      164.42      153.72      5.52 o 
  -6   3   4       81.03       75.92      2.33 o 
  -5   3   4      389.69      384.31      8.32 o 
  -4   3   4       90.40       90.20      3.68 o 
  -3   3   4      684.63      712.40     14.49 o 
  -2   3   4      218.32      230.31      4.27 o 
  -1   3   4     1189.78     1219.60     31.61 o 
   0   3   4      134.16      145.77      3.11 o 
   1   3   4      394.65      470.20      7.69 o 
   2   3   4      201.72      215.29      3.69 o 
   3   3   4        5.14        7.02      0.63 o 
   4   3   4       57.15       52.82      1.84 o 
   5   3   4      237.94      240.65      6.22 o 
   6   3   4      187.70      182.26      5.10 o 
   7   3   4       16.09       15.43      1.33 o 
   8   3   4       22.97       19.73      2.80 o 
   9   3   4        3.05        4.07      1.87 o 
  10   3   4        2.63        3.14      1.91 o 
 -12   4   4       10.30        9.89      1.33 o 
 -11   4   4        2.56        2.74      0.69 o 
 -10   4   4       48.39       50.35      2.37 o 
  -9   4   4        0.04        0.43      0.54 o 
  -8   4   4       57.45       53.95      2.55 o 
  -7   4   4        9.34        8.14      1.74 o 
  -6   4   4      109.76      112.78      4.05 o 
  -5   4   4       32.67       34.03      1.89 o 
  -4   4   4       90.77      101.61      2.53 o 
  -3   4   4      478.90      500.44     18.86 o 
  -2   4   4      197.58      206.22      4.37 o 
  -1   4   4      584.27      570.47     11.35 o 
   0   4   4      272.11      278.60      5.68 o 
   1   4   4        9.74       15.35      0.65 o 
   2   4   4      153.57      148.58      2.93 o 
   3   4   4      272.09      285.13     13.50 o 
   4   4   4        9.90        8.42      0.94 o 
   5   4   4      150.01      155.71      6.65 o 
   6   4   4      283.70      276.47     10.28 o 
   7   4   4       61.05       61.82      2.82 o 
   8   4   4       22.42       26.27      1.80 o 
   9   4   4        7.70        8.83      2.06 o 
 -11   5   4       13.50       15.85      2.97 o 
 -10   5   4       51.51       50.98      2.97 o 
  -9   5   4       55.47       57.13      3.68 o 
  -8   5   4        8.71        9.31      0.82 o 
  -7   5   4      145.06      141.70      3.95 o 
  -6   5   4       23.83       24.99      1.21 o 
  -5   5   4      213.71      217.73      5.43 o 
  -4   5   4      179.36      174.45      4.47 o 
  -3   5   4      101.31       95.74      3.46 o 
  -2   5   4      129.38      126.38      3.40 o 
  -1   5   4      119.27      127.68      4.19 o 
   0   5   4        1.63        1.18      0.38 o 
   1   5   4       91.89      101.43      2.75 o 
   2   5   4       67.16       69.44      2.05 o 
   3   5   4       28.81       25.23      2.26 o 
   4   5   4        4.72        3.98      1.08 o 
   5   5   4       98.92       95.85      5.01 o 
   6   5   4       78.36       76.12      4.32 o 
   7   5   4        7.83        8.20      1.52 o 
   8   5   4       20.98       20.52      2.21 o 
 -10   6   4        7.03        6.95      1.18 o 
  -9   6   4       18.06       19.20      1.71 o 
  -8   6   4       17.93       18.77      1.59 o 
  -7   6   4        8.52        9.11      1.59 o 
  -6   6   4        8.79        8.55      0.82 o 
  -5   6   4       14.44       13.43      0.95 o 
  -4   6   4       12.89       15.99      1.01 o 
  -3   6   4      320.34      302.52      7.31 o 
  -2   6   4      121.06      123.57      3.43 o 
  -1   6   4      340.56      357.66      8.42 o 
   0   6   4        5.40        6.43      0.68 o 
   1   6   4        0.60        0.73      0.40 o 
   2   6   4       54.70       56.74      3.48 o 
   3   6   4       80.28       75.73      4.37 o 
   4   6   4        6.88        8.39      1.52 o 
   5   6   4       29.27       33.52      2.75 o 
   6   6   4      252.43      244.61     10.70 o 
   7   6   4       30.74       36.96      3.09 o 
  -9   7   4        6.29        9.63      3.21 o 
  -8   7   4       14.29       10.82      1.35 o 
  -7   7   4      179.10      178.79      4.92 o 
  -6   7   4        6.03        6.59      0.82 o 
  -5   7   4       31.31       35.19      2.26 o 
  -4   7   4       99.59       94.49      2.98 o 
  -3   7   4       64.17       65.15      2.29 o 
  -2   7   4       19.36       21.57      1.22 o 
  -1   7   4      139.19      141.72      3.93 o 
   0   7   4        7.87        8.41      0.80 o 
   1   7   4        7.60        7.44      1.01 o 
   2   7   4       33.98       33.23      2.85 o 
   3   7   4        2.36        0.88      1.08 o 
   4   7   4       14.32       11.48      1.87 o 
   5   7   4        1.73        1.77      1.37 o 
   6   7   4       45.25       45.69      3.53 o 
  -7   8   4        3.65        5.50      1.52 o 
  -6   8   4       20.83       20.16      3.12 o 
  -5   8   4        0.56        0.00      0.68 o 
  -4   8   4       25.90       25.47      1.79 o 
  -3   8   4      147.42      145.62      7.34 o 
  -2   8   4        0.95        1.01      0.75 o 
  -1   8   4       91.94      102.85      3.86 o 
   0   8   4       73.07       75.97      4.66 o 
   1   8   4       18.03       17.13      2.21 o 
   2   8   4       46.33       43.88      3.53 o 
   3   8   4       65.01       68.71      4.56 o 
   4   8   4        0.11       -0.74      1.13 o 
  -2   9   4       19.25       18.00      1.63 o 
  -1   9   4       60.26       57.28      4.22 o 
   1  -8   5        3.53        3.93      1.18 o 
   2  -8   5       10.17        9.82      1.77 o 
   3  -8   5       16.87       16.88      2.31 o 
   2  -7   5       60.69       59.63      3.98 o 
   3  -7   5        9.93       13.35      1.96 o 
   4  -7   5       20.92       25.32      2.75 o 
   5  -7   5       44.89       45.15      4.02 o 
  -6  -6   5        9.79       10.65      1.62 o 
  -5  -6   5       42.41       39.46      3.09 o 
   2  -6   5        9.62       10.85      1.57 o 
   3  -6   5        0.94        0.83      0.88 o 
   4  -6   5       46.62       47.36      3.63 o 
   5  -6   5        3.73        1.91      1.47 o 
   6  -6   5       32.03       32.74      3.58 o 
   7  -6   5       22.71       24.10      3.39 o 
  -9  -5   5       84.27       85.25      4.32 o 
  -8  -5   5       30.32       32.63      1.77 o 
  -7  -5   5       66.49       67.73      2.80 o 
  -6  -5   5      100.65       95.36      5.30 o 
  -5  -5   5       61.33       55.95      3.73 o 
  -2  -5   5      134.62      128.10      6.48 o 
  -1  -5   5       54.42       48.69      3.09 o 
   0  -5   5      581.50      565.78     24.59 o 
   1  -5   5       42.45       45.25      2.85 o 
   2  -5   5      104.41      104.69      3.97 o 
   3  -5   5       32.45       32.49      2.75 o 
   4  -5   5       45.21       38.72      3.24 o 
   5  -5   5       50.89       55.85      4.17 o 
   6  -5   5      116.32      115.19      6.97 o 
   7  -5   5        5.70        5.30      2.11 o 
   8  -5   5        6.82        8.93      2.60 o 
 -12  -4   5       56.89       54.23      4.81 o 
 -11  -4   5       47.50       48.10      4.02 o 
 -10  -4   5       72.61       76.80      2.66 o 
  -9  -4   5       65.15       74.31      2.62 o 
  -8  -4   5      102.04      102.35      2.64 o 
  -7  -4   5       88.21       91.48      2.36 o 
  -6  -4   5       29.02       28.80      1.07 o 
  -5  -4   5       22.19       27.14      1.12 o 
  -4  -4   5      281.11      282.83      8.02 o 
  -2  -4   5       24.36       25.52      1.67 o 
  -1  -4   5       54.75       60.51      2.75 o 
   0  -4   5      122.03      119.21      5.94 o 
   1  -4   5       72.84       67.53      3.78 o 
   2  -4   5        5.11        7.56      0.80 o 
   3  -4   5       16.65       13.32      1.09 o 
   4  -4   5       63.67       56.78      3.88 o 
   5  -4   5      151.99      151.41      8.25 o 
   6  -4   5       96.20      100.76      6.28 o 
   7  -4   5       18.65       16.39      2.65 o 
   8  -4   5        4.05        4.96      2.31 o 
   9  -4   5       38.43       41.96      4.91 o 
 -12  -3   5       16.04       16.98      2.70 o 
 -11  -3   5        5.72        5.66      0.97 o 
 -10  -3   5       68.82       67.59      2.09 o 
  -9  -3   5       50.15       51.49      1.83 o 
  -8  -3   5      118.23      116.60      3.23 o 
  -7  -3   5      178.03      175.42      4.05 o 
  -6  -3   5      190.43      186.82      4.16 o 
  -5  -3   5      292.32      286.03      6.81 o 
  -4  -3   5      289.45      282.43      7.70 o 
  -3  -3   5      469.92      490.27     11.20 o 
  -2  -3   5      632.24      650.57     14.03 o 
  -1  -3   5      151.25      152.50      9.06 o 
   1  -3   5      123.85      124.02      5.69 o 
   2  -3   5      101.37      106.64      3.69 o 
   3  -3   5       60.55       57.50      2.35 o 
   4  -3   5       38.70       35.19      2.80 o 
   5  -3   5      303.88      298.30     13.99 o 
   6  -3   5      103.40       94.97      5.99 o 
   7  -3   5       43.42       39.17      3.83 o 
   8  -3   5        1.04        0.20      1.82 o 
   9  -3   5        0.01       -1.87      1.87 o 
 -13  -2   5       25.37       31.80      3.68 o 
 -12  -2   5       40.92       45.66      2.65 o 
 -11  -2   5       15.93       15.11      0.97 o 
 -10  -2   5       89.56       88.62      2.49 o 
  -9  -2   5       81.51       77.15      2.20 o 
  -8  -2   5      451.54      442.98      9.57 o 
  -7  -2   5       49.72       43.34      1.36 o 
  -6  -2   5      289.05      279.10      6.80 o 
  -5  -2   5      187.05      191.59      4.02 o 
  -4  -2   5      253.43      266.97      6.97 o 
  -3  -2   5       58.92       64.82      2.68 o 
  -2  -2   5       48.59       54.01      1.29 o 
  -1  -2   5       14.52       13.74      1.08 o 
   2  -2   5       37.34       33.34      1.04 o 
   3  -2   5      100.24      101.98      2.73 o 
   4  -2   5        6.96        8.43      0.85 o 
   5  -2   5      374.89      362.55     16.49 o 
   6  -2   5      264.85      253.74     12.56 o 
   7  -2   5      111.73      119.11      7.21 o 
   8  -2   5       22.45       21.30      3.24 o 
   9  -2   5       28.33       34.31      4.12 o 
  10  -2   5       47.38       45.25      5.06 o 
 -13  -1   5       59.64       73.52      5.69 o 
 -12  -1   5        8.73       11.45      1.01 o 
 -11  -1   5       28.45       28.43      1.35 o 
 -10  -1   5      300.75      287.87      6.34 o 
  -9  -1   5       14.06       13.37      0.89 o 
  -8  -1   5      118.54      107.86      2.73 o 
  -7  -1   5       98.92       90.75      3.75 o 
  -6  -1   5      326.47      301.48      6.26 o 
  -5  -1   5      389.23      402.10      8.07 o 
  -4  -1   5      163.11      163.09      4.05 o 
  -3  -1   5     1281.09     1385.24     26.71 o 
  -2  -1   5      533.39      557.15     15.22 o 
  -1  -1   5      485.69      515.34     13.96 o 
   0  -1   5       28.31       35.61      1.40 o 
   2  -1   5      157.79      135.24      4.00 o 
   3  -1   5      147.64      137.23      4.41 o 
   4  -1   5      112.97      114.87      5.23 o 
   5  -1   5      323.53      316.22     14.43 o 
   6  -1   5       32.57       33.28      3.44 o 
   7  -1   5       30.71       29.74      3.29 o 
   8  -1   5       15.63       16.10      2.85 o 
   9  -1   5        0.32        2.06      2.01 o 
  10  -1   5        8.81       13.64      3.24 o 
 -13   0   5       73.36       69.84      5.55 o 
 -12   0   5       17.73       15.30      1.14 o 
 -11   0   5       42.86       44.19      1.76 o 
 -10   0   5        1.86        1.79      0.47 o 
  -9   0   5      396.09      385.44      8.12 o 
  -8   0   5      433.39      407.12      8.41 o 
  -7   0   5      104.90       99.89      2.53 o 
  -6   0   5      443.75      432.09      8.96 o 
  -5   0   5      154.70      179.81      6.75 o 
  -4   0   5      304.62      355.56      8.32 o 
  -3   0   5       52.67       52.87      1.56 o 
  -2   0   5      142.03      156.44      3.82 o 
  -1   0   5        6.64       11.43      0.64 o 
   0   0   5        1.60        1.33      0.27 o 
   1   0   5      106.55       97.55      2.97 o 
   2   0   5       38.60       40.25      2.65 o 
   3   0   5      170.09      176.06      4.29 o 
   4   0   5        2.63        2.68      0.41 o 
   5   0   5      183.09      181.05      9.13 o 
   6   0   5      280.38      286.03     13.74 o 
   7   0   5       67.60       68.71      5.10 o 
   8   0   5        0.07        1.37      1.72 o 
   9   0   5        3.51        4.22      2.21 o 
  10   0   5       68.08       77.40      6.33 o 
 -13   1   5       59.92       72.32      3.33 o 
 -12   1   5        8.68       12.00      1.04 o 
 -11   1   5       28.45       28.77      1.48 o 
 -10   1   5      299.65      286.88      6.39 o 
  -9   1   5       13.74       14.24      1.64 o 
  -8   1   5      117.29      109.43      2.77 o 
  -7   1   5       98.12       93.83      2.74 o 
  -6   1   5      327.44      305.81      6.49 o 
  -5   1   5      393.41      401.72      8.33 o 
  -4   1   5      162.17      162.62      4.08 o 
  -3   1   5     1294.05     1349.95     49.14 o 
  -2   1   5      536.48      561.13     12.71 o 
  -1   1   5      493.13      511.50     11.63 o 
   0   1   5       24.36       30.87      1.01 o 
   1   1   5       55.51       83.63      1.85 o 
   2   1   5      160.21      138.56      4.15 o 
   3   1   5      147.36      131.60      5.51 o 
   4   1   5      114.51      111.75      2.75 o 
   5   1   5      318.06      311.62      9.11 o 
   6   1   5       34.08       37.05      3.63 o 
   7   1   5       29.46       23.61      2.99 o 
   8   1   5       15.92       16.74      2.75 o 
   9   1   5        0.32        0.79      1.82 o 
  10   1   5        8.80       12.76      3.04 o 
 -13   2   5       26.59       27.42      1.99 o 
 -12   2   5       40.02       39.31      3.02 o 
 -11   2   5       15.78       15.78      1.13 o 
 -10   2   5       87.32       87.23      3.00 o 
  -9   2   5       83.94       78.32      2.59 o 
  -8   2   5      440.14      412.50     12.51 o 
  -7   2   5       47.70       42.12      1.84 o 
  -6   2   5      291.36      296.29      6.28 o 
  -5   2   5      181.17      178.48      4.71 o 
  -4   2   5      247.47      266.87      5.64 o 
  -3   2   5       57.29       63.04      1.88 o 
  -2   2   5       49.17       54.53      2.85 o 
  -1   2   5       14.72       13.90      0.61 o 
   0   2   5      123.46      147.27      2.89 o 
   1   2   5       60.34       65.63      1.54 o 
   2   2   5       36.51       34.03      0.95 o 
   3   2   5      100.44      103.23      2.44 o 
   4   2   5        6.25        8.20      0.68 o 
   5   2   5      377.04      365.94     10.61 o 
   6   2   5      268.65      262.65      7.91 o 
   7   2   5      113.18      115.58      7.12 o 
   8   2   5       22.51       19.58      2.90 o 
   9   2   5       26.95       30.33      3.78 o 
  10   2   5       48.99       56.24      5.20 o 
 -12   3   5       15.90       12.69      1.15 o 
 -11   3   5        5.84        5.45      0.78 o 
 -10   3   5       67.99       64.10      2.38 o 
  -9   3   5       49.13       49.21      2.10 o 
  -8   3   5      118.48      110.36      6.82 o 
  -7   3   5      180.88      189.75      7.17 o 
  -6   3   5      191.07      193.61      5.02 o 
  -5   3   5      297.84      292.83      6.25 o 
  -4   3   5      292.06      275.18      5.94 o 
  -3   3   5      475.78      482.10      9.90 o 
  -2   3   5      635.27      629.47     12.80 o 
  -1   3   5      156.11      162.84      2.80 o 
   0   3   5      724.05      750.13     11.27 o 
   1   3   5      117.38      122.86      2.23 o 
   2   3   5       95.30      102.25      2.08 o 
   3   3   5       58.71       54.14      1.57 o 
   4   3   5       35.84       36.10      1.87 o 
   5   3   5      297.41      301.73      9.01 o 
   6   3   5      101.06       96.37      3.63 o 
   7   3   5       43.23       38.53      3.68 o 
   8   3   5        0.93        1.91      1.57 o 
   9   3   5        0.00        1.62      1.72 o 
 -12   4   5       56.69       63.23      2.54 o 
 -11   4   5       45.85       46.53      3.01 o 
 -10   4   5       73.94       80.42      2.76 o 
  -9   4   5       62.44       59.95      4.88 o 
  -8   4   5       98.63       99.23      7.88 o 
  -7   4   5       84.76       86.52      3.45 o 
  -6   4   5       31.23       31.90      1.69 o 
  -5   4   5       20.41       22.12      1.17 o 
  -4   4   5      276.08      289.95      7.15 o 
  -3   4   5       29.77       29.43      1.03 o 
  -2   4   5       24.70       24.73      0.92 o 
  -1   4   5       54.27       55.14      1.53 o 
   0   4   5      121.70      126.01      2.84 o 
   1   4   5       72.51       72.69      1.81 o 
   2   4   5        5.46        7.98      0.88 o 
   3   4   5       17.50       13.02      1.30 o 
   4   4   5       61.24       60.29      2.52 o 
   5   4   5      155.85      159.30      5.29 o 
   6   4   5       99.06       99.72      3.83 o 
   7   4   5       19.24       21.44      3.09 o 
   8   4   5        4.26        4.37      1.67 o 
   9   4   5       37.71       37.40      3.98 o 
 -11   5   5        2.79        4.45      1.77 o 
 -10   5   5       11.93       13.84      2.09 o 
  -9   5   5       83.08       83.04      3.63 o 
  -8   5   5       30.46       31.32      1.94 o 
  -7   5   5       68.55       68.90      2.31 o 
  -6   5   5      100.08       91.27      2.80 o 
  -5   5   5       62.83       60.66      2.04 o 
  -4   5   5       20.00       18.00      1.01 o 
  -3   5   5      349.76      338.14      7.96 o 
  -2   5   5      137.27      131.75      4.32 o 
  -1   5   5       55.01       53.06      1.76 o 
   0   5   5      576.52      555.72     12.53 o 
   1   5   5       41.25       40.86      1.49 o 
   2   5   5      101.56      102.78      5.47 o 
   3   5   5       34.05       32.49      2.45 o 
   4   5   5       44.02       44.32      2.94 o 
   5   5   5       50.06       57.28      3.58 o 
   6   5   5      113.98      116.42      5.84 o 
   7   5   5        6.12        5.50      1.37 o 
 -10   6   5        8.06        8.99      1.60 o 
  -9   6   5      116.85      112.94      7.02 o 
  -8   6   5       69.54       64.22      2.35 o 
  -7   6   5      115.20      105.99      3.40 o 
  -6   6   5        9.34       10.74      0.89 o 
  -5   6   5       41.19       43.06      1.72 o 
  -4   6   5      236.32      220.20      5.60 o 
  -3   6   5       15.41       18.05      1.08 o 
  -2   6   5       32.60       28.56      1.33 o 
  -1   6   5       52.44       52.03      2.04 o 
   0   6   5       25.12       23.99      1.18 o 
   1   6   5       61.07       58.54      2.65 o 
   2   6   5        9.93        9.91      1.62 o 
   3   6   5        0.78       -0.20      0.93 o 
   4   6   5       45.84       41.62      3.14 o 
   5   6   5        3.90        2.50      1.33 o 
   6   6   5       33.46       35.14      2.99 o 
   7   6   5       22.24       23.12      2.55 o 
  -9   7   5       67.60       69.14      3.43 o 
  -8   7   5       23.54       26.45      1.97 o 
  -7   7   5       50.30       53.74      2.18 o 
  -6   7   5       39.13       38.64      1.79 o 
  -5   7   5       11.71       12.49      1.01 o 
  -4   7   5       55.61       52.16      2.04 o 
  -3   7   5       73.98       68.13      2.40 o 
  -2   7   5       19.92       21.15      1.23 o 
  -1   7   5       40.15       40.72      1.70 o 
   0   7   5       90.97       85.93      3.54 o 
   1   7   5       67.84       71.70      3.14 o 
   2   7   5       59.25       52.47      3.73 o 
   3   7   5        9.34       10.55      1.82 o 
   4   7   5       20.92       23.26      2.60 o 
   5   7   5       44.35       44.07      3.53 o 
  -6   8   5       26.58       27.11      1.59 o 
  -5   8   5       16.15       16.99      1.26 o 
  -4   8   5       53.42       53.31      2.19 o 
  -3   8   5        4.21        3.18      0.73 o 
  -2   8   5        1.78        1.80      0.69 o 
  -1   8   5        7.85        8.55      0.92 o 
   0   8   5       30.94       31.15      2.77 o 
   1   8   5        3.60        3.10      0.93 o 
   2   8   5       10.48        9.62      1.96 o 
   3   8   5       16.42       13.99      2.31 o 
   1  -8   6       35.46       35.83      3.14 o 
   2  -8   6        7.90        9.03      1.77 o 
  -5  -7   6       18.20       18.50      2.26 o 
   2  -7   6       12.83       12.12      1.87 o 
   3  -7   6       64.08       61.01      4.42 o 
   4  -7   6        1.17        0.00      1.23 o 
  -7  -6   6      176.30      160.54      8.59 o 
  -6  -6   6       30.06       32.88      2.85 o 
  -5  -6   6       83.99       79.85      5.20 o 
   2  -6   6       65.32       60.37      4.07 o 
   3  -6   6       37.98       34.11      3.04 o 
   4  -6   6       16.28       15.71      2.26 o 
   5  -6   6       29.01       30.04      3.19 o 
   6  -6   6       22.16       16.29      2.85 o 
 -10  -5   6      100.28      105.67      5.15 o 
  -9  -5   6       60.03       62.36      8.29 o 
  -8  -5   6       47.55       45.49      2.24 o 
  -7  -5   6        1.78        2.30      0.98 o 
  -6  -5   6       24.65       24.35      1.60 o 
  -5  -5   6        8.47        8.34      1.37 o 
   2  -5   6       64.78       58.75      3.88 o 
   3  -5   6      134.55      125.45      6.82 o 
   4  -5   6       19.59       17.67      2.26 o 
   5  -5   6      110.67      110.28      6.72 o 
   6  -5   6       21.32       14.58      2.55 o 
   7  -5   6       41.91       36.42      4.02 o 
 -11  -4   6       21.24       19.29      2.40 o 
 -10  -4   6       35.48       38.43      2.05 o 
  -9  -4   6      112.68      114.87      3.42 o 
  -8  -4   6      216.06      223.15      5.66 o 
  -7  -4   6      157.20      152.44      4.08 o 
  -6  -4   6       69.97       69.85      2.25 o 
  -5  -4   6      109.54      111.89      3.14 o 
  -4  -4   6      233.53      225.66     11.26 o 
  -3  -4   6       67.00       73.23      3.44 o 
  -2  -4   6      278.99      273.52     11.24 o 
   2  -4   6      136.24      124.91      6.63 o 
   3  -4   6        9.31       10.11      1.62 o 
   4  -4   6        8.55        8.54      1.62 o 
   5  -4   6       29.41       31.80      3.09 o 
   6  -4   6       27.44       24.29      3.09 o 
   7  -4   6       18.28       14.82      2.65 o 
   8  -4   6        5.19        1.13      1.96 o 
 -12  -3   6       46.03       48.00      4.17 o 
 -11  -3   6        7.68        6.08      0.77 o 
 -10  -3   6      136.80      133.98      3.42 o 
  -9  -3   6      100.42      102.99      2.71 o 
  -8  -3   6       54.98       51.78      2.34 o 
  -7  -3   6       36.70       42.52      2.47 o 
  -6  -3   6        0.82        5.38      0.59 o 
  -5  -3   6        7.06        8.34      0.75 o 
  -4  -3   6       50.26       49.46      1.48 o 
  -3  -3   6      144.75      168.58      3.47 o 
  -2  -3   6      208.89      199.85      4.72 o 
  -1  -3   6      108.71      106.99      4.42 o 
   2  -3   6       84.41       76.61      4.47 o 
   3  -3   6      115.43      117.74      6.23 o 
   4  -3   6       18.77       20.32      2.21 o 
   5  -3   6      405.08      397.44     18.70 o 
   6  -3   6       54.63       48.49      4.12 o 
   7  -3   6       48.95       47.12      4.37 o 
   8  -3   6        9.28       10.70      2.65 o 
 -13  -2   6       11.49       16.79      2.80 o 
 -12  -2   6       47.88       56.22      3.36 o 
 -11  -2   6       47.05       46.52      3.75 o 
 -10  -2   6       44.03       48.09      1.86 o 
  -9  -2   6      366.53      352.44      7.47 o 
  -8  -2   6      566.75      526.68     10.80 o 
  -7  -2   6      289.72      273.93      5.85 o 
  -6  -2   6      506.45      515.11     15.98 o 
  -5  -2   6      330.60      321.34      7.45 o 
  -4  -2   6     1241.35     1266.39     24.37 o 
  -3  -2   6      362.92      383.94     10.07 o 
  -2  -2   6      497.74      472.31     12.55 o 
  -1  -2   6      159.72      172.37      7.02 o 
   2  -2   6        6.87        5.99      1.08 o 
   3  -2   6       12.20       13.59      1.62 o 
   4  -2   6      141.70      141.89      7.51 o 
   5  -2   6       26.48       26.99      2.75 o 
   6  -2   6       16.63       16.74      2.50 o 
   7  -2   6        1.63        1.47      1.72 o 
   8  -2   6       12.42       11.98      2.65 o 
   9  -2   6       13.99       13.40      3.19 o 
 -13  -1   6        4.64        4.91      1.96 o 
 -12  -1   6       65.25       65.84      2.50 o 
 -11  -1   6       10.95       11.72      0.99 o 
 -10  -1   6       25.20       22.77      1.66 o 
  -9  -1   6      222.65      216.06      4.93 o 
  -8  -1   6      249.89      235.65      5.27 o 
  -7  -1   6        4.74        6.03      0.46 o 
  -6  -1   6       43.80       41.79      1.32 o 
  -5  -1   6      117.37      133.88      3.52 o 
  -4  -1   6      251.92      287.01     12.45 o 
  -3  -1   6      148.23      150.30      3.78 o 
  -2  -1   6       28.46       30.95      1.26 o 
  -1  -1   6     1289.31     1400.72     37.10 o 
   0  -1   6      178.39      175.46      7.07 o 
   2  -1   6      170.19      178.18      6.65 o 
   3  -1   6      125.02      114.10      3.81 o 
   4  -1   6       16.67       16.20      1.96 o 
   5  -1   6     1638.38     1571.46     66.55 o 
   6  -1   6       46.48       49.32      4.12 o 
   7  -1   6       42.68       42.80      4.12 o 
   8  -1   6       32.57       42.60      4.32 o 
   9  -1   6       11.87       12.27      2.94 o 
 -13   0   6       13.75       23.26      2.11 o 
 -12   0   6        8.55        9.33      0.92 o 
 -11   0   6       30.98       34.37      3.12 o 
 -10   0   6       33.46       36.07      2.42 o 
  -9   0   6      293.60      282.39      6.15 o 
  -8   0   6      589.49      538.48     16.64 o 
  -7   0   6      228.68      221.61      5.65 o 
  -6   0   6      439.55      463.87     22.21 o 
  -5   0   6      189.36      194.59      4.90 o 
  -4   0   6     2335.57     2497.58     70.88 o 
  -3   0   6      448.05      455.58     10.54 o 
  -2   0   6      288.48      295.41      8.32 o 
  -1   0   6      447.09      459.63     12.65 o 
   0   0   6      593.86      738.92     19.99 o 
   1   0   6      245.51      274.92      7.73 o 
   2   0   6       27.08       26.58      1.17 o 
   3   0   6       88.14       87.66      2.88 o 
   4   0   6      257.08      263.60     12.27 o 
   5   0   6       54.36       61.20      4.37 o 
   6   0   6        2.36        3.93      1.67 o 
   7   0   6       21.74       27.29      3.44 o 
   8   0   6       10.32        9.77      2.50 o 
   9   0   6        4.13        2.65      2.31 o 
 -13   1   6        4.61        3.17      0.93 o 
 -12   1   6       65.59       69.98      2.56 o 
 -11   1   6       12.01       12.98      1.03 o 
 -10   1   6       24.33       23.60      1.18 o 
  -9   1   6      220.96      221.08      4.99 o 
  -8   1   6      251.84      249.27      6.27 o 
  -7   1   6        4.32        6.03      0.54 o 
  -6   1   6       44.02       44.24      2.17 o 
  -5   1   6      117.06      132.67      3.56 o 
  -4   1   6      251.77      279.45      6.80 o 
  -3   1   6      150.44      149.92      3.80 o 
  -2   1   6       30.02       32.95      1.11 o 
  -1   1   6     1296.83     1376.00     30.85 o 
   0   1   6      179.95      184.17      4.42 o 
   1   1   6      696.62      735.61     14.09 o 
   2   1   6      171.53      176.25      5.29 o 
   3   1   6      125.32      111.52      4.29 o 
   4   1   6       14.80       13.04      1.05 o 
   5   1   6     1644.52     1654.80     66.70 o 
   6   1   6       44.37       48.54      4.07 o 
   7   1   6       41.47       43.83      4.12 o 
   8   1   6       32.63       37.05      4.22 o 
   9   1   6       11.39        9.96      2.85 o 
 -13   2   6       11.80       15.33      1.52 o 
 -12   2   6       47.54       53.04      2.56 o 
 -11   2   6       48.69       49.03      5.13 o 
 -10   2   6       43.61       42.44      1.65 o 
  -9   2   6      369.33      349.77      8.82 o 
  -8   2   6      571.50      547.15     16.48 o 
  -7   2   6      287.98      276.92      6.96 o 
  -6   2   6      506.87      505.08     10.58 o 
  -5   2   6      327.92      317.18      6.75 o 
  -4   2   6     1249.49     1280.96     28.68 o 
  -3   2   6      366.37      375.03      8.90 o 
  -2   2   6      495.24      442.94     22.74 o 
  -1   2   6      161.25      175.64      3.72 o 
   0   2   6      239.66      300.96      5.40 o 
   1   2   6      107.60      115.38      2.53 o 
   2   2   6        7.35        7.11      0.38 o 
   3   2   6       11.36       12.62      0.70 o 
   4   2   6      144.03      148.84      4.79 o 
   5   2   6       26.76       26.25      1.91 o 
   6   2   6       16.63       16.10      2.45 o 
   7   2   6        1.67        0.44      1.57 o 
   8   2   6       12.53        9.42      2.40 o 
   9   2   6       14.05       11.29      2.85 o 
 -12   3   6       46.40       48.41      2.46 o 
 -11   3   6        6.84        7.03      1.18 o 
 -10   3   6      135.26      132.03      4.90 o 
  -9   3   6       97.60       96.96      3.57 o 
  -8   3   6       55.79       54.06      2.50 o 
  -7   3   6       37.46       38.93      2.06 o 
  -6   3   6        0.90        1.33      1.18 o 
  -5   3   6        7.01        8.63      0.61 o 
  -4   3   6       49.61       47.97      1.43 o 
  -3   3   6      142.36      160.06      3.65 o 
  -2   3   6      212.91      200.04      4.29 o 
  -1   3   6      109.45      113.13      2.74 o 
   0   3   6      317.52      362.57      6.68 o 
   1   3   6      218.07      243.68      4.17 o 
   2   3   6       84.09       79.34      2.30 o 
   3   3   6      112.08      116.46      3.98 o 
   4   3   6       19.13       18.99      1.36 o 
   5   3   6      411.72      421.67     12.11 o 
   6   3   6       55.14       53.79      4.22 o 
   7   3   6       47.84       54.09      4.42 o 
   8   3   6        9.54       11.29      2.45 o 
 -12   4   6       45.00       51.13      2.62 o 
 -11   4   6       22.19       24.52      1.89 o 
 -10   4   6       34.66       43.58      9.37 o 
  -9   4   6      116.39      119.14      4.49 o 
  -8   4   6      222.28      216.01      5.96 o 
  -7   4   6      157.00      148.20      4.85 o 
  -6   4   6       73.76       73.06      2.45 o 
  -5   4   6      112.06      115.83      3.34 o 
  -4   4   6      239.56      237.33      6.01 o 
  -3   4   6       70.63       75.06      1.76 o 
  -2   4   6      282.07      265.25      7.59 o 
  -1   4   6      247.48      239.99      5.08 o 
   0   4   6      105.77      113.12      2.64 o 
   1   4   6       30.69       31.65      1.02 o 
   2   4   6      134.36      128.51      4.38 o 
   3   4   6        9.70       11.73      1.47 o 
   4   4   6        8.25        6.67      1.28 o 
   5   4   6       29.79       28.42      2.40 o 
   6   4   6       27.41       26.26      2.26 o 
 -11   5   6       28.17       30.21      1.80 o 
 -10   5   6      100.15      103.81      4.32 o 
  -9   5   6       58.75       55.36      2.82 o 
  -8   5   6       47.75       45.69      2.40 o 
  -7   5   6        1.92        3.28      1.08 o 
  -6   5   6       24.40       22.92      1.23 o 
  -5   5   6        8.33        7.99      0.73 o 
  -4   5   6       54.28       54.00      1.90 o 
  -3   5   6      509.87      491.30     11.24 o 
  -2   5   6      293.24      290.68      6.97 o 
  -1   5   6      264.22      255.27      6.19 o 
   0   5   6      110.11      108.53      3.81 o 
   1   5   6       92.94       95.17      3.60 o 
   2   5   6       65.83       58.75      3.53 o 
   3   5   6      133.06      123.83      6.04 o 
   4   5   6       21.30       19.04      2.06 o 
   5   5   6      113.90      112.59      5.69 o 
   6   5   6       22.88       21.94      2.26 o 
   7   5   6       41.55       42.90      3.19 o 
 -10   6   6       26.54       27.47      3.21 o 
  -9   6   6       11.43       14.58      1.13 o 
  -8   6   6       62.56       62.72      2.33 o 
  -7   6   6      177.66      168.38      4.63 o 
  -6   6   6       30.47       32.87      1.53 o 
  -5   6   6       86.99       90.35      3.01 o 
  -4   6   6       68.19       69.74      2.35 o 
  -3   6   6       33.70       43.29      1.71 o 
  -2   6   6       81.19       86.93      2.69 o 
  -1   6   6      155.26      150.36      4.06 o 
   0   6   6       65.26       70.85      3.04 o 
   1   6   6       22.92       23.18      1.60 o 
   2   6   6       65.09       59.29      3.78 o 
   3   6   6       37.30       31.95      2.75 o 
   4   6   6       15.87       14.38      1.96 o 
   5   6   6       28.98       27.83      2.75 o 
   6   6   6       22.07       20.56      2.40 o 
  -8   7   6        6.59        7.65      0.93 o 
  -7   7   6        2.23        1.42      0.60 o 
  -6   7   6        1.87        0.80      0.56 o 
  -5   7   6       18.17       18.00      1.33 o 
  -4   7   6       17.81       17.02      1.17 o 
  -3   7   6      161.24      151.12      4.26 o 
  -2   7   6      152.34      154.72      4.32 o 
  -1   7   6       20.12       17.32      1.13 o 
   0   7   6        1.67        1.06      0.75 o 
   1   7   6        4.92        4.34      0.94 o 
   2   7   6       13.14       13.45      1.96 o 
   3   7   6       63.60       56.10      3.98 o 
   4   7   6        0.88        0.69      1.33 o 
  -6   8   6       20.41       22.72      1.49 o 
  -5   8   6       10.60       11.64      1.10 o 
  -4   8   6       17.99       16.31      1.25 o 
  -3   8   6       33.79       35.66      1.76 o 
  -2   8   6        4.11        5.24      0.90 o 
  -1   8   6       27.92       27.50      2.00 o 
   0   8   6       28.56       31.36      2.33 o 
   1   8   6       34.34       33.86      3.14 o 
   2   8   6        8.01        6.09      1.72 o 
   1  -8   7        5.08        6.87      1.57 o 
   2  -7   7       12.13       11.78      1.96 o 
   3  -7   7       24.35       26.85      2.90 o 
  -7  -6   7       17.75       15.90      2.16 o 
  -6  -6   7       41.24       40.05      3.34 o 
   2  -6   7       76.67       76.96      4.91 o 
   3  -6   7       49.57       51.14      3.98 o 
   4  -6   7       89.69       90.01      5.89 o 
   5  -6   7       35.27       35.97      3.68 o 
 -10  -5   7       39.24       47.90      3.04 o 
  -9  -5   7       96.01      103.19      3.92 o 
  -8  -5   7       33.77       37.41      2.36 o 
  -7  -5   7      197.17      188.61      7.02 o 
  -6  -5   7       65.88       66.64      2.84 o 
   2  -5   7       30.29       27.88      2.70 o 
   3  -5   7       26.71       24.74      2.60 o 
   4  -5   7       51.38       42.40      3.73 o 
   5  -5   7       56.08       53.84      4.56 o 
   6  -5   7        2.99        2.50      1.77 o 
 -11  -4   7        7.28        7.30      1.10 o 
 -10  -4   7       14.57       12.65      1.77 o 
  -9  -4   7       32.89       28.65      1.43 o 
  -8  -4   7       41.58       41.72      2.07 o 
  -7  -4   7       42.69       40.08      1.63 o 
  -6  -4   7       46.34       45.89      1.72 o 
  -5  -4   7       19.19       21.60      1.07 o 
  -4  -4   7       24.69       22.14      1.21 o 
  -3  -4   7       65.41       55.75      2.94 o 
   2  -4   7      181.64      181.35      8.98 o 
   3  -4   7      161.78      149.99      7.95 o 
   4  -4   7      164.54      160.64      8.64 o 
   5  -4   7      123.09      124.07      7.26 o 
   6  -4   7       21.09       23.26      3.04 o 
   7  -4   7        3.10        2.60      1.96 o 
 -12  -3   7       69.17       72.19     13.35 o 
 -11  -3   7        0.14       -0.39      0.39 o 
 -10  -3   7      188.23      197.29      5.17 o 
  -9  -3   7      260.62      253.36      5.94 o 
  -8  -3   7      158.19      147.00      3.63 o 
  -7  -3   7      314.59      289.25      6.14 o 
  -6  -3   7      277.05      271.17     10.57 o 
  -5  -3   7      114.95      110.46      2.68 o 
  -4  -3   7      308.95      306.40      8.45 o 
  -3  -3   7       27.23       26.16      1.30 o 
  -2  -3   7      318.35      335.49      8.90 o 
  -1  -3   7       18.14       20.02      1.18 o 
   2  -3   7       43.05       38.48      2.99 o 
   3  -3   7      146.51      149.74      7.75 o 
   4  -3   7       85.16       77.35      4.91 o 
   5  -3   7       26.39       28.61      3.04 o 
   6  -3   7       33.65       34.99      3.58 o 
   7  -3   7        2.27        3.24      1.91 o 
   8  -3   7       22.07       19.68      3.53 o 
 -12  -2   7       11.41        9.67      0.96 o 
 -11  -2   7        6.07        6.61      0.78 o 
 -10  -2   7       27.43       27.39      1.63 o 
  -9  -2   7      128.78      122.89      3.16 o 
  -8  -2   7       12.27       11.73      0.76 o 
  -7  -2   7       12.69       10.10      0.85 o 
  -6  -2   7      121.32      107.83      7.63 o 
  -5  -2   7       10.80        8.90      0.54 o 
  -4  -2   7       93.79       91.29      2.53 o 
  -3  -2   7       83.65       79.25      2.77 o 
  -2  -2   7       30.83       32.08      1.28 o 
  -1  -2   7      504.58      524.21     19.73 o 
   2  -2   7      132.15      133.79      6.87 o 
   3  -2   7       39.94       34.50      2.75 o 
   4  -2   7       39.19       39.70      3.29 o 
   5  -2   7       92.60       87.85      5.50 o 
   6  -2   7       50.19       41.42      3.88 o 
   7  -2   7        9.11       13.35      2.70 o 
   8  -2   7       17.52       14.38      3.04 o 
 -13  -1   7       51.29       50.31      9.47 o 
 -12  -1   7       45.85       47.48      3.66 o 
 -11  -1   7       78.42       82.02      2.75 o 
 -10  -1   7       69.67       70.60      2.14 o 
  -9  -1   7      794.39      751.66     17.39 o 
  -8  -1   7       60.77       51.96      2.48 o 
  -7  -1   7      135.82      125.28      3.01 o 
  -6  -1   7      324.40      312.94     10.89 o 
  -5  -1   7      197.83      197.72      5.03 o 
  -4  -1   7      213.82      214.18      5.18 o 
  -3  -1   7      351.63      346.28      9.79 o 
  -2  -1   7      450.43      455.17     12.55 o 
  -1  -1   7      261.81      276.27      7.83 o 
   0  -1   7       41.36       45.15      2.31 o 
   1  -1   7       72.47       69.79      3.98 o 
   2  -1   7        6.00        6.48      1.18 o 
   3  -1   7      241.04      221.54     10.70 o 
   4  -1   7       91.79       97.42      5.74 o 
   5  -1   7        2.37        2.21      1.33 o 
   6  -1   7       37.45       38.92      3.83 o 
   7  -1   7       31.21       26.90      3.48 o 
   8  -1   7       55.77       54.77      5.20 o 
 -13   0   7      137.58      146.53     10.36 o 
 -12   0   7       31.73       33.17      2.10 o 
 -11   0   7        5.79        6.78      0.80 o 
 -10   0   7       93.28       86.72      2.51 o 
  -9   0   7      305.10      276.10      6.88 o 
  -8   0   7        3.59        4.95      0.69 o 
  -7   0   7        0.43        1.46      0.35 o 
  -6   0   7       19.64       15.63      1.96 o 
  -5   0   7      168.18      169.28      4.36 o 
  -4   0   7       10.88        6.24      0.86 o 
  -3   0   7      131.37      126.14      3.30 o 
  -2   0   7      137.58      136.74      4.20 o 
  -1   0   7      970.14     1019.04     27.48 o 
   0   0   7     1139.64     1221.23     32.86 o 
   1   0   7      187.56      176.31      5.23 o 
   2   0   7      253.83      265.55      7.61 o 
   3   0   7        0.08        0.83      0.88 o 
   4   0   7      170.02      169.86      8.64 o 
   5   0   7       22.24       25.62      2.85 o 
   6   0   7      174.71      163.58      9.08 o 
   7   0   7        9.87        7.46      2.26 o 
   8   0   7       21.68       28.81      3.98 o 
 -13   1   7       52.07       59.97      3.58 o 
 -12   1   7       45.48       46.43      4.57 o 
 -11   1   7       80.42       80.14      2.78 o 
 -10   1   7       68.03       62.55      2.09 o 
  -9   1   7      799.28      793.31     21.52 o 
  -8   1   7       60.23       53.44      2.40 o 
  -7   1   7      132.64      123.55      4.46 o 
  -6   1   7      325.86      328.51      6.84 o 
  -5   1   7      197.39      201.34      5.08 o 
  -4   1   7      205.78      201.93      5.17 o 
  -3   1   7      352.93      349.33      8.21 o 
  -2   1   7      451.05      452.23     10.49 o 
  -1   1   7      261.94      275.50      7.00 o 
   0   1   7       41.54       44.28      1.40 o 
   1   1   7       72.01       72.43      1.74 o 
   2   1   7        5.94        6.66      0.68 o 
   3   1   7      241.56      233.00      6.86 o 
   4   1   7       90.53       97.08      5.69 o 
   5   1   7        2.09        2.60      1.47 o 
   6   1   7       36.12       37.94      3.78 o 
   7   1   7       31.31       28.27      3.48 o 
   8   1   7       55.76       63.85      5.35 o 
 -13   2   7       50.92       54.79      2.85 o 
 -12   2   7       11.47       10.56      1.01 o 
 -11   2   7        6.06        5.36      0.75 o 
 -10   2   7       27.62       26.75      2.55 o 
  -9   2   7      128.45      127.44      3.87 o 
  -8   2   7       12.75       12.05      0.97 o 
  -7   2   7       12.75        8.84      1.13 o 
  -6   2   7      119.09      117.22      2.84 o 
  -5   2   7       10.32        8.74      0.52 o 
  -4   2   7       89.35       85.96      2.56 o 
  -3   2   7       80.27       73.93      2.20 o 
  -2   2   7       28.02       27.78      1.09 o 
  -1   2   7      510.12      536.82     10.69 o 
   0   2   7      525.68      556.56      9.77 o 
   1   2   7      128.96      119.42      2.65 o 
   2   2   7      133.52      136.90      4.39 o 
   3   2   7       37.14       33.23      1.27 o 
   4   2   7       40.87       40.44      2.87 o 
   5   2   7       89.22       82.40      5.55 o 
   6   2   7       51.92       43.83      4.07 o 
   7   2   7        9.43       11.58      2.55 o 
   8   2   7       17.52       21.50      3.24 o 
 -12   3   7       69.61       76.26      7.12 o 
 -11   3   7        0.18       -0.32      0.45 o 
 -10   3   7      190.35      167.85      8.34 o 
  -9   3   7      265.20      277.23      8.28 o 
  -8   3   7      161.23      156.75      4.42 o 
  -7   3   7      314.33      283.99      7.32 o 
  -6   3   7      282.54      273.94      6.86 o 
  -5   3   7      117.20      118.10      2.84 o 
  -4   3   7      307.11      302.09      6.46 o 
  -3   3   7       27.93       26.43      1.27 o 
  -2   3   7      323.79      318.22      7.75 o 
  -1   3   7       19.10       21.21      0.78 o 
   0   3   7        0.47        0.47      0.21 o 
   1   3   7       25.64       24.08      1.16 o 
   2   3   7       42.77       42.91      1.51 o 
   3   3   7      147.39      149.03      4.94 o 
   4   3   7       83.78       76.67      3.56 o 
   5   3   7       25.57       24.06      2.55 o 
   6   3   7       33.90       34.16      3.58 o 
   7   3   7        2.24        2.26      1.77 o 
   8   3   7       22.87       23.31      3.29 o 
 -12   4   7       14.86       16.99      1.72 o 
 -11   4   7        7.05        7.86      1.17 o 
 -10   4   7       14.77       12.42      1.69 o 
  -9   4   7       32.55       28.68      1.63 o 
  -8   4   7       41.44       38.31      1.84 o 
  -7   4   7       43.94       40.62      1.79 o 
  -6   4   7       45.78       44.54      1.81 o 
  -5   4   7       18.09       20.14      1.91 o 
  -4   4   7       23.52       20.64      1.13 o 
  -3   4   7       63.09       63.72      1.86 o 
  -2   4   7      138.32      131.43      2.73 o 
  -1   4   7      179.34      184.40      4.04 o 
   0   4   7      329.68      338.29      8.29 o 
   1   4   7      241.87      230.77      7.18 o 
   2   4   7      180.45      177.42      7.75 o 
   3   4   7      160.01      153.72      6.87 o 
   4   4   7      162.79      165.79      7.36 o 
   5   4   7      122.88      122.06      5.94 o 
 -11   5   7       22.26       22.01      2.97 o 
 -10   5   7       41.29       41.81      2.63 o 
  -9   5   7       97.44       97.22      4.09 o 
  -8   5   7       35.06       39.36      2.19 o 
  -7   5   7      197.11      186.71      6.30 o 
  -6   5   7       67.30       64.85      2.85 o 
  -5   5   7       36.12       32.68      1.45 o 
  -4   5   7      137.72      132.05      3.68 o 
  -3   5   7       59.36       59.25      2.03 o 
  -2   5   7      170.15      163.25      4.29 o 
  -1   5   7       40.95       42.06      2.21 o 
   0   5   7       16.61       15.62      1.40 o 
   1   5   7        3.14        2.70      0.75 o 
   2   5   7       30.14       28.76      2.40 o 
   3   5   7       27.09       23.56      2.31 o 
   4   5   7       50.84       47.21      3.19 o 
   5   5   7       54.92       60.91      3.83 o 
   6   5   7        3.19        1.77      1.23 o 
 -10   6   7        8.78       10.61      2.13 o 
  -9   6   7       32.63       34.86      3.52 o 
  -8   6   7       25.74       23.62      1.38 o 
  -7   6   7       18.02       16.17      1.15 o 
  -6   6   7       40.88       39.93      1.77 o 
  -5   6   7       48.53       48.06      1.92 o 
  -4   6   7       16.35       16.56      1.09 o 
  -3   6   7       59.16       60.06      2.14 o 
  -2   6   7       53.88       51.70      1.94 o 
  -1   6   7        6.71        7.61      0.75 o 
   0   6   7      149.15      133.74      4.87 o 
   1   6   7       55.45       48.29      2.47 o 
   2   6   7       76.35       70.97      4.37 o 
   3   6   7       48.63       48.98      3.58 o 
   4   6   7       90.64       86.58      5.10 o 
   5   6   7       35.36       34.99      3.14 o 
  -8   7   7       20.69       23.98      1.48 o 
  -7   7   7       46.44       45.19      2.02 o 
  -6   7   7       30.69       28.21      1.54 o 
  -5   7   7        7.27        7.81      0.89 o 
  -4   7   7      125.64      117.98      3.61 o 
  -3   7   7       21.35       18.92      1.51 o 
  -2   7   7       31.39       28.71      1.47 o 
  -1   7   7       68.18       66.17      3.10 o 
   0   7   7       18.90       17.93      1.60 o 
   1   7   7        3.80        2.35      0.85 o 
   2   7   7       12.22       12.47      1.96 o 
   3   7   7       24.56       25.86      2.80 o 
  -5   8   7       17.07       17.80      1.34 o 
  -4   8   7       42.57       40.81      1.95 o 
  -3   8   7       50.17       55.96      2.30 o 
  -2   8   7       28.34       33.58      3.24 o 
  -1   8   7       15.06       19.09      1.72 o 
   0   8   7       32.66       32.18      2.20 o 
   1   8   7        5.54        3.68      1.52 o 
   1  -7   8        1.95        3.44      1.28 o 
   2  -7   8       39.88       38.23      3.53 o 
   2  -6   8       47.68       42.70      3.68 o 
   3  -6   8       13.39       12.02      2.16 o 
   4  -6   8        1.89        1.33      1.47 o 
 -11  -5   8       16.09       17.23      1.91 o 
 -10  -5   8       57.09       63.83      2.80 o 
  -9  -5   8       54.30       48.88      2.32 o 
  -8  -5   8        3.87        4.22      0.79 o 
  -7  -5   8      110.64      106.65      3.46 o 
  -6  -5   8       15.26       16.26      1.04 o 
   2  -5   8      113.48      105.72      6.23 o 
   3  -5   8       23.06       25.82      2.90 o 
   4  -5   8       50.17       51.48      4.27 o 
   5  -5   8        7.90        7.66      2.01 o 
 -12  -4   8       28.89       29.05      2.40 o 
 -11  -4   8       41.60       45.17      3.12 o 
 -10  -4   8       84.25       85.02      3.37 o 
  -9  -4   8       42.00       45.47      1.88 o 
  -8  -4   8       31.17       33.12      1.54 o 
  -7  -4   8       18.54       22.06      1.36 o 
  -6  -4   8       14.45       14.16      0.94 o 
  -5  -4   8       46.57       48.76      1.77 o 
  -4  -4   8      105.56      104.80      3.41 o 
   2  -4   8      256.31      243.68     11.78 o 
   3  -4   8       34.61       33.62      3.09 o 
   4  -4   8       25.58       26.40      2.94 o 
   5  -4   8       39.45       46.33      4.07 o 
   6  -4   8        8.18        7.17      2.26 o 
 -12  -3   8       20.08       21.30      1.96 o 
 -11  -3   8       14.55       15.21      1.11 o 
 -10  -3   8       18.62       21.19      1.47 o 
  -9  -3   8       46.01       42.82      2.53 o 
  -8  -3   8       92.99       89.92      3.63 o 
  -7  -3   8        7.28        7.20      0.78 o 
  -6  -3   8      247.43      239.83      5.98 o 
  -5  -3   8       56.05       51.66      1.82 o 
  -4  -3   8      591.51      597.77     15.80 o 
  -3  -3   8      176.69      179.08      5.13 o 
  -2  -3   8      659.45      653.99     16.90 o 
   2  -3   8      126.23      118.67      6.58 o 
   3  -3   8       39.18       48.29      3.58 o 
   4  -3   8      100.11      101.99      6.09 o 
   5  -3   8       22.20       21.69      2.80 o 
   6  -3   8        9.83        9.67      2.36 o 
   7  -3   8        3.44        3.73      2.11 o 
 -13  -2   8        2.81        1.87      1.33 o 
 -12  -2   8       18.78       20.79      1.34 o 
 -11  -2   8       15.18       15.45      1.12 o 
 -10  -2   8       45.93       48.02      1.71 o 
  -9  -2   8       62.83       67.06      2.49 o 
  -8  -2   8      229.53      216.46      5.60 o 
  -7  -2   8       78.77       79.87      3.05 o 
  -6  -2   8       55.52       57.36      3.11 o 
  -5  -2   8       83.05       81.65      2.87 o 
  -4  -2   8       15.75       16.02      0.84 o 
  -3  -2   8       22.53       22.32      1.79 o 
  -2  -2   8       18.20       18.24      1.00 o 
  -1  -2   8       36.66       37.20      2.26 o 
   2  -2   8      323.41      295.31     13.94 o 
   3  -2   8      303.56      290.79     13.99 o 
   4  -2   8       22.73       20.71      2.40 o 
   5  -2   8      129.08      129.86      7.56 o 
   6  -2   8        0.30        0.34      1.47 o 
   7  -2   8       65.38       64.59      5.60 o 
 -13  -1   8        1.95        2.71      1.13 o 
 -12  -1   8        5.37        3.49      0.88 o 
 -11  -1   8        3.30        3.29      1.08 o 
 -10  -1   8       17.55       17.62      1.35 o 
  -9  -1   8       84.57       78.42      3.23 o 
  -8  -1   8       43.19       41.23      3.09 o 
  -7  -1   8        4.64        5.35      0.62 o 
  -6  -1   8      173.60      180.41      4.70 o 
  -5  -1   8       61.69       55.76      1.88 o 
  -4  -1   8      346.21      344.23      8.18 o 
  -3  -1   8       28.31       31.53      1.42 o 
  -2  -1   8      237.05      237.15      6.75 o 
  -1  -1   8      448.57      466.75     16.27 o 
   0  -1   8      216.66      193.03      7.61 o 
   1  -1   8      463.57      466.55     20.37 o 
   2  -1   8      386.23      400.68     17.91 o 
   3  -1   8        4.41        4.61      1.33 o 
   4  -1   8       62.79       64.93      4.47 o 
   5  -1   8       23.43       21.45      2.80 o 
   6  -1   8        0.91       -0.20      1.42 o 
   7  -1   8        1.23        2.01      2.11 o 
   8  -1   8        4.80        5.40      2.45 o 
 -13   0   8       13.19       14.64      2.67 o 
 -12   0   8        4.12        6.99      0.87 o 
 -11   0   8       26.09       27.54      1.65 o 
 -10   0   8      128.59      131.37      3.85 o 
  -9   0   8        2.31        2.48      0.49 o 
  -8   0   8      492.22      462.58     13.36 o 
  -7   0   8      108.08       98.64      6.97 o 
  -6   0   8       16.49       14.45      1.94 o 
  -5   0   8       10.05       14.53      1.00 o 
  -4   0   8       60.31       62.31      2.81 o 
  -3   0   8       65.37       74.69      2.21 o 
  -2   0   8       41.16       28.53      4.56 o 
  -1   0   8      123.45      114.24      3.61 o 
   0   0   8        0.01        0.32      0.27 o 
   1   0   8      118.84      126.87      3.98 o 
   2   0   8      340.30      343.51      9.78 o 
   3   0   8      645.20      648.73     27.73 o 
   4   0   8       28.97       29.50      2.85 o 
   5   0   8      195.31      181.20      9.62 o 
   6   0   8        0.09       -0.39      1.57 o 
   7   0   8        0.84        0.10      1.72 o 
   8   0   8       60.84       67.93      6.09 o 
 -13   1   8        1.98        1.82      1.37 o 
 -12   1   8        5.15        6.34      0.84 o 
 -11   1   8        2.99        2.93      0.64 o 
 -10   1   8       16.96       16.50      1.71 o 
  -9   1   8       83.57       73.97      3.68 o 
  -8   1   8       41.54       40.98      2.03 o 
  -7   1   8        4.84        6.29      0.54 o 
  -6   1   8      172.81      179.01      4.74 o 
  -5   1   8       63.19       58.78      1.94 o 
  -4   1   8      343.11      340.29      8.19 o 
  -3   1   8       28.90       32.68      1.23 o 
  -2   1   8      226.82      226.00      5.65 o 
  -1   1   8      452.30      473.71     10.91 o 
   0   1   8      214.12      191.03      4.76 o 
   1   1   8      465.70      476.15     10.50 o 
   2   1   8      387.59      413.04     11.61 o 
   3   1   8        3.66        5.60      1.47 o 
   4   1   8       62.36       65.86      4.56 o 
   5   1   8       24.37       28.86      3.29 o 
   6   1   8        0.79       -0.15      1.67 o 
   7   1   8        1.31        0.15      1.82 o 
   8   1   8        4.84        8.54      2.80 o 
 -13   2   8        2.34        1.70      1.28 o 
 -12   2   8       17.64       19.92      3.13 o 
 -11   2   8       14.23       15.37      1.16 o 
 -10   2   8       45.27       44.87      2.37 o 
  -9   2   8       59.73       59.66      2.92 o 
  -8   2   8      232.55      220.99      5.86 o 
  -7   2   8       79.60       74.30      2.70 o 
  -6   2   8       55.93       56.56      1.76 o 
  -5   2   8       82.75       83.71      2.56 o 
  -4   2   8       15.32       14.97      0.87 o 
  -3   2   8       22.65       21.05      0.98 o 
  -2   2   8       18.53       18.89      0.88 o 
  -1   2   8       36.06       37.94      1.13 o 
   0   2   8       35.98       41.15      1.06 o 
   1   2   8       24.27       25.93      1.17 o 
   2   2   8      325.16      314.89      9.06 o 
   3   2   8      308.93      310.57     11.04 o 
   4   2   8       21.34       18.90      2.50 o 
   5   2   8      130.91      128.54      7.61 o 
   6   2   8        0.43        0.05      1.82 o 
   7   2   8       63.67       68.96      5.60 o 
 -12   3   8       19.61       20.39      2.52 o 
 -11   3   8       15.09       17.51      1.57 o 
 -10   3   8       17.91       17.99      1.94 o 
  -9   3   8       44.51       40.93      1.92 o 
  -8   3   8       94.81       91.76      5.04 o 
  -7   3   8        6.71        6.03      0.76 o 
  -6   3   8      250.14      242.20      6.78 o 
  -5   3   8       59.38       55.10      1.61 o 
  -4   3   8      592.47      588.46     13.75 o 
  -3   3   8      169.55      169.94      4.48 o 
  -2   3   8      653.16      628.33     14.65 o 
  -1   3   8       90.00       90.56      2.18 o 
   0   3   8      189.20      189.96      4.65 o 
   1   3   8      107.80      101.75      3.65 o 
   2   3   8      126.04      122.84      3.99 o 
   3   3   8       37.11       42.26      2.80 o 
   4   3   8       99.25       98.40      4.86 o 
 -12   4   8       28.75       28.78      6.55 o 
 -11   4   8       40.43       41.49      5.30 o 
 -10   4   8       83.66       87.11      3.77 o 
  -9   4   8       41.25       43.28      2.03 o 
  -8   4   8       32.61       32.41      1.67 o 
  -7   4   8       19.53       22.12      1.33 o 
  -6   4   8       14.68       15.79      1.84 o 
  -5   4   8       47.04       49.63      1.90 o 
  -4   4   8      104.69      100.86      3.05 o 
  -3   4   8      116.95      116.20      3.93 o 
  -2   4   8       75.18       75.51      3.39 o 
  -1   4   8       49.69       53.76      1.53 o 
   0   4   8       19.45       18.46      0.97 o 
   1   4   8        3.49        3.01      0.73 o 
   2   4   8      259.74      244.46     10.21 o 
   3   4   8       35.64       34.21      2.60 o 
   4   4   8       26.23       26.65      2.36 o 
 -11   5   8       16.66       17.80      1.71 o 
 -10   5   8       55.74       55.21      2.99 o 
  -9   5   8       52.35       44.97      3.95 o 
  -8   5   8        3.40        3.13      0.85 o 
  -7   5   8      107.52      107.13      9.06 o 
  -6   5   8       15.18       16.32      1.17 o 
  -5   5   8       28.46       27.23      1.34 o 
  -4   5   8      147.12      147.36      7.61 o 
  -3   5   8      282.97      275.71     12.94 o 
  -2   5   8      230.24      228.57      5.73 o 
  -1   5   8      199.09      198.43      9.86 o 
   0   5   8       82.47       81.94      3.37 o 
   1   5   8       42.63       38.34      2.18 o 
   2   5   8      114.78      105.52      5.45 o 
   3   5   8       23.68       27.24      2.50 o 
   4   5   8       50.06       50.45      3.48 o 
   5   5   8        7.55        5.30      1.52 o 
  -9   6   8       25.91       29.27      1.61 o 
  -8   6   8        4.84        4.13      0.73 o 
  -7   6   8        2.53        3.27      0.66 o 
  -6   6   8       22.51       21.88      1.29 o 
  -5   6   8       27.69       27.27      1.42 o 
  -4   6   8       87.06       84.09      2.75 o 
  -3   6   8      113.10      107.86      3.27 o 
  -2   6   8       59.34       56.40      2.09 o 
  -1   6   8       15.72       15.06      1.40 o 
   0   6   8        3.23        3.04      0.91 o 
   1   6   8        3.50        1.87      0.76 o 
   2   6   8       49.29       47.41      3.39 o 
   3   6   8       13.96       10.90      1.91 o 
   4   6   8        1.56        1.91      1.28 o 
  -8   7   8       24.13       24.53      1.53 o 
  -7   7   8       40.93       41.48      1.95 o 
  -6   7   8       24.22       26.72      1.88 o 
  -5   7   8       26.60       29.36      1.95 o 
  -4   7   8       23.24       25.82      1.44 o 
  -3   7   8      129.20      133.04      5.12 o 
  -2   7   8      151.17      147.81      5.53 o 
  -1   7   8       85.01       72.97      3.41 o 
   0   7   8       49.42       51.11      2.75 o 
   1   7   8        2.16        2.50      0.89 o 
   2   7   8       40.71       32.78      3.09 o 
  -3   8   8       16.31       13.89      2.70 o 
  -2   8   8        3.53        3.92      1.10 o 
   1  -7   9       13.03       13.74      2.31 o 
   1  -6   9       16.95       17.13      2.31 o 
   2  -6   9       24.60       20.52      2.65 o 
   3  -6   9        2.14        4.42      1.72 o 
 -10  -5   9       20.29       19.03      1.53 o 
  -9  -5   9        5.56        3.19      1.30 o 
  -8  -5   9        2.02        1.10      0.64 o 
  -7  -5   9       11.29        9.28      1.52 o 
  -6  -5   9       22.28       25.77      2.21 o 
   2  -5   9       91.33      104.15      6.23 o 
   3  -5   9        4.81        5.89      1.77 o 
   4  -5   9       27.05       26.94      3.14 o 
 -11  -4   9        9.37       11.12      2.18 o 
 -10  -4   9       11.63       12.86      1.27 o 
  -9  -4   9       43.48       42.19      2.16 o 
  -8  -4   9       45.39       47.25      2.18 o 
  -7  -4   9       93.70       84.95      3.65 o 
  -6  -4   9       53.20       50.74      1.92 o 
  -5  -4   9       19.44       21.29      1.13 o 
  -4  -4   9      163.42      150.38      6.97 o 
   2  -4   9      128.64      122.99      6.97 o 
   3  -4   9       16.79       16.00      2.31 o 
   4  -4   9       18.75       15.71      2.40 o 
   5  -4   9        0.07        0.64      1.57 o 
 -12  -3   9       34.34       37.15      2.70 o 
 -11  -3   9        3.22        0.90      0.61 o 
 -10  -3   9       73.92       66.03      2.97 o 
  -9  -3   9       49.13       47.37      2.24 o 
  -8  -3   9        8.99       11.90      0.95 o 
  -7  -3   9       19.68       17.39      1.06 o 
  -6  -3   9       15.86       14.75      0.94 o 
  -5  -3   9       15.97       15.42      1.17 o 
  -4  -3   9      164.81      164.52      5.01 o 
  -3  -3   9      606.81      616.05     16.52 o 
  -2  -3   9       11.90       13.69      1.47 o 
   2  -3   9      130.04      135.21      7.51 o 
   3  -3   9       22.32       26.06      2.70 o 
   4  -3   9       36.73       37.59      3.44 o 
   5  -3   9       51.50       53.15      4.47 o 
   6  -3   9       50.66       52.37      4.76 o 
 -12  -2   9      103.45      108.00      8.17 o 
 -11  -2   9       31.26       31.54      1.57 o 
 -10  -2   9       12.61       11.70      1.52 o 
  -9  -2   9       89.03       90.48      2.87 o 
  -8  -2   9       21.17       20.87      1.01 o 
  -7  -2   9      168.55      155.05      3.63 o 
  -6  -2   9      211.34      199.43      4.49 o 
  -5  -2   9      348.32      321.11     10.11 o 
  -4  -2   9      287.56      271.81      6.63 o 
  -3  -2   9      116.01      106.82      5.08 o 
  -2  -2   9      247.16      229.07      9.37 o 
  -1  -2   9      250.03      233.91      9.72 o 
   1  -2   9      119.14      123.68      6.43 o 
   2  -2   9      387.42      369.52     16.93 o 
   3  -2   9       15.76       11.58      1.91 o 
   4  -2   9       27.05       30.18      3.09 o 
   5  -2   9       21.43       23.21      2.94 o 
   6  -2   9       97.46      111.85      7.46 o 
   7  -2   9        1.18        0.74      1.96 o 
 -13  -1   9       40.91       48.05      3.24 o 
 -12  -1   9        4.69        5.82      0.79 o 
 -11  -1   9       30.32       32.24      1.61 o 
 -10  -1   9       14.69       13.02      1.02 o 
  -9  -1   9       44.28       37.77      1.88 o 
  -8  -1   9        1.37        2.27      0.44 o 
  -7  -1   9        2.26        2.74      0.55 o 
  -6  -1   9       23.09       22.70      1.14 o 
  -5  -1   9       11.94        9.71      0.72 o 
  -4  -1   9      421.15      428.09     10.17 o 
  -3  -1   9      707.85      702.99     19.27 o 
  -2  -1   9      106.47       96.52      3.28 o 
  -1  -1   9       40.22       35.00      1.57 o 
   0  -1   9       36.60       36.07      2.11 o 
   1  -1   9       36.10       31.71      2.60 o 
   2  -1   9      292.67      294.13     13.89 o 
   3  -1   9      120.30      120.69      6.82 o 
   4  -1   9      127.20      141.15      7.75 o 
   5  -1   9       13.91       17.91      2.70 o 
   6  -1   9       66.49       72.74      5.64 o 
   7  -1   9       19.66       24.29      3.78 o 
 -13   0   9       17.97       15.26      3.17 o 
 -12   0   9      148.11      153.91      4.55 o 
 -11   0   9       68.26       64.06      2.40 o 
 -10   0   9       11.58       14.51      1.25 o 
  -9   0   9        2.06        7.21      0.90 o 
  -8   0   9        1.92        0.86      0.42 o 
  -7   0   9       31.56       30.53      1.56 o 
  -6   0   9       37.64       37.92      1.55 o 
  -5   0   9      542.98      510.57     12.01 o 
  -4   0   9       12.07        9.05      1.11 o 
  -3   0   9       14.52       14.91      0.83 o 
  -2   0   9      202.43      175.41      5.37 o 
  -1   0   9       76.47       71.49      2.75 o 
   0   0   9       38.18       38.96      1.65 o 
   1   0   9       39.29       34.53      1.57 o 
   2   0   9      508.27      458.25     20.02 o 
   3   0   9        7.25        5.40      1.42 o 
   4   0   9       10.07       10.11      1.91 o 
   5   0   9       10.90       16.00      2.65 o 
   6   0   9       32.73       31.80      3.78 o 
   7   0   9        0.92       -0.93      1.91 o 
 -13   1   9       41.82       49.37      2.73 o 
 -12   1   9        4.44        5.41      1.04 o 
 -11   1   9       31.38       36.37      2.82 o 
 -10   1   9       14.06       13.40      1.96 o 
  -9   1   9       45.11       41.83      1.82 o 
  -8   1   9        1.35        1.30      0.47 o 
  -7   1   9        2.28        3.35      0.55 o 
  -6   1   9       22.93       21.79      1.14 o 
  -5   1   9       11.77        9.80      1.05 o 
  -4   1   9      424.81      433.86     10.19 o 
  -3   1   9      710.45      701.00     16.09 o 
  -2   1   9      109.36       99.27      3.55 o 
  -1   1   9       41.23       35.93      1.72 o 
   0   1   9       35.74       35.08      1.29 o 
   1   1   9       37.00       32.07      1.94 o 
   2   1   9      293.43      308.86      8.96 o 
   3   1   9      121.01      131.24      6.97 o 
   4   1   9      128.14      133.10      7.66 o 
   5   1   9       13.09       16.29      2.70 o 
   6   1   9       66.58       68.96      5.55 o 
   7   1   9       19.97       22.13      3.68 o 
 -12   2   9      104.72      106.42      4.66 o 
 -11   2   9       32.46       28.94      3.24 o 
 -10   2   9       11.82       12.14      1.24 o 
  -9   2   9       85.48       84.52      2.97 o 
  -8   2   9       18.73       18.09      1.20 o 
  -7   2   9      164.35      148.44      4.30 o 
  -6   2   9      209.18      203.95      5.33 o 
  -5   2   9      355.64      332.88      8.03 o 
  -4   2   9      284.47      263.22      6.65 o 
  -3   2   9      114.77      110.05      3.08 o 
  -2   2   9      251.35      232.67      5.76 o 
  -1   2   9      251.32      247.45      5.23 o 
   0   2   9       52.74       54.90      1.51 o 
   1   2   9      119.23      117.20      3.60 o 
   2   2   9      389.81      379.19     10.95 o 
   3   2   9       15.75       15.75      2.26 o 
   4   2   9       26.91       28.71      3.24 o 
   5   2   9       21.81       24.69      3.24 o 
   6   2   9       97.65      120.54      7.66 o 
   7   2   9        1.26        0.83      2.01 o 
 -12   3   9       34.31       35.40      5.25 o 
 -11   3   9        2.87        2.24      0.82 o 
 -10   3   9       73.55       69.06      3.15 o 
  -9   3   9       48.65       47.95      2.11 o 
  -8   3   9        8.91       10.97      0.99 o 
  -7   3   9       19.80       16.79      1.62 o 
  -6   3   9       15.49       15.96      1.04 o 
  -5   3   9       15.46       15.61      0.75 o 
  -4   3   9      168.09      166.08      4.44 o 
  -3   3   9      612.03      621.57     14.35 o 
  -2   3   9       12.76       14.44      1.06 o 
  -1   3   9       15.97       16.97      0.92 o 
   0   3   9       67.93       70.08      2.84 o 
   1   3   9       33.78       35.16      2.43 o 
   2   3   9      130.82      146.35      6.43 o 
   3   3   9       22.39       24.25      2.11 o 
 -11   4   9       10.30       11.30      2.36 o 
 -10   4   9       10.49       13.43      3.66 o 
  -9   4   9       41.83       41.24      2.32 o 
  -8   4   9       42.22       42.02      2.00 o 
  -7   4   9       91.55       78.01      2.82 o 
  -6   4   9       55.08       53.36      3.48 o 
  -5   4   9       21.80       23.35      1.48 o 
  -4   4   9      165.16      159.44      5.25 o 
  -3   4   9      105.89      101.42      2.54 o 
  -2   4   9      105.65      105.41      3.02 o 
  -1   4   9      103.61       98.71      3.74 o 
   0   4   9        4.50        4.16      0.78 o 
   1   4   9      129.89      121.08      4.43 o 
   2   4   9      129.89      121.96      5.94 o 
   3   4   9       17.00       18.31      1.96 o 
   4   4   9       18.75       17.42      2.01 o 
 -10   5   9       20.14       18.96      2.06 o 
  -9   5   9        5.28        3.89      0.94 o 
  -8   5   9        1.94        2.76      0.73 o 
  -7   5   9       11.53       11.17      1.35 o 
  -6   5   9       21.80       19.72      1.52 o 
  -5   5   9        6.78        5.39      0.71 o 
  -4   5   9       36.84       34.99      1.56 o 
  -3   5   9      165.24      168.76      5.01 o 
  -2   5   9       23.71       23.25      2.15 o 
  -1   5   9       12.26       13.23      1.27 o 
   0   5   9       45.18       43.26      2.29 o 
   1   5   9       35.87       35.39      2.75 o 
   2   5   9       94.23       94.53      5.25 o 
   3   5   9        4.87        6.28      1.47 o 
   4   5   9       28.34       27.68      2.60 o 
  -9   6   9       28.64       29.67      1.66 o 
  -8   6   9       46.88       49.91      2.15 o 
  -7   6   9       97.83       96.36      3.50 o 
  -6   6   9       19.20       21.02      1.30 o 
  -5   6   9        3.14        3.43      1.19 o 
  -4   6   9       54.38       56.02      2.54 o 
  -3   6   9      112.09      109.00      3.32 o 
  -2   6   9       41.39       39.10      2.28 o 
  -1   6   9       34.67       37.36      2.24 o 
   0   6   9       12.18       12.01      1.35 o 
   1   6   9       17.55       15.18      1.51 o 
   2   6   9       24.76       24.25      2.55 o 
   3   6   9        2.09        2.50      1.33 o 
  -7   7   9        6.29        5.79      0.87 o 
  -6   7   9       10.76       10.49      1.05 o 
  -5   7   9        1.18        2.03      0.63 o 
  -4   7   9       16.89       16.63      1.37 o 
  -3   7   9       30.84       28.31      2.02 o 
  -2   7   9        3.35        2.36      0.94 o 
  -1   7   9       30.83       30.46      2.12 o 
   0   7   9       39.63       38.00      2.42 o 
   1   7   9       12.91       13.74      2.11 o 
   1  -6  10       61.49       68.81      5.06 o 
   2  -6  10       37.39       37.64      3.73 o 
 -10  -5  10        1.92        2.45      0.83 o 
  -9  -5  10       88.66      100.86      5.25 o 
  -8  -5  10        6.98        6.28      1.37 o 
  -7  -5  10       34.73       30.04      2.60 o 
  -6  -5  10        3.49        2.31      1.03 o 
   1  -5  10       32.78       29.69      2.99 o 
   2  -5  10       16.49       20.17      2.60 o 
   3  -5  10        3.89        5.30      1.72 o 
 -11  -4  10        0.27       -0.25      0.79 o 
 -10  -4  10       63.77       61.13      2.80 o 
  -9  -4  10       18.50       18.21      1.45 o 
  -8  -4  10      116.75      108.53      4.96 o 
  -7  -4  10        4.10        2.75      0.96 o 
  -6  -4  10       13.93       14.66      1.42 o 
  -5  -4  10       25.80       23.70      1.94 o 
  -4  -4  10      228.82      239.90      9.96 o 
   1  -4  10       63.48       73.32      4.81 o 
   2  -4  10      127.51      131.53      7.41 o 
   3  -4  10       22.51       27.19      2.94 o 
   4  -4  10       84.02       90.99      6.18 o 
 -12  -3  10        1.94        0.54      0.79 o 
 -11  -3  10       56.96       59.07      2.77 o 
 -10  -3  10        8.04        7.50      1.00 o 
  -9  -3  10       67.45       70.13      2.94 o 
  -8  -3  10       68.76       65.19      2.70 o 
  -7  -3  10       11.03       11.65      0.92 o 
  -6  -3  10       25.85       24.37      1.24 o 
  -5  -3  10      135.95      131.85      5.65 o 
  -4  -3  10      105.73      101.35      5.01 o 
  -3  -3  10      333.15      320.39     12.81 o 
  -2  -3  10       53.81       53.50      3.14 o 
   1  -3  10      101.82       89.52      5.40 o 
   2  -3  10       36.58       40.29      3.29 o 
   3  -3  10        1.66        1.03      1.23 o 
   4  -3  10        6.22        5.64      1.72 o 
   5  -3  10       53.47       57.37      4.96 o 
 -12  -2  10       42.41       58.52      5.40 o 
 -11  -2  10        2.25        2.09      0.62 o 
 -10  -2  10      172.21      169.86      6.97 o 
  -9  -2  10       56.55       56.59      2.11 o 
  -8  -2  10      247.57      232.52      5.27 o 
  -7  -2  10       19.92       22.19      1.29 o 
  -6  -2  10       70.92       67.53      2.24 o 
  -5  -2  10        6.91        6.03      0.62 o 
  -4  -2  10      519.01      514.11     12.12 o 
  -3  -2  10       13.68       14.19      2.11 o 
  -2  -2  10      118.40      118.91      3.86 o 
  -1  -2  10       18.60       16.49      1.52 o 
   1  -2  10        1.85        2.26      1.03 o 
   2  -2  10       67.38       62.62      4.37 o 
   3  -2  10       13.38       12.91      2.06 o 
   4  -2  10      112.38      111.56      6.92 o 
   5  -2  10       34.09       33.82      3.83 o 
   6  -2  10       37.30       49.37      4.81 o 
 -12  -1  10       13.77       13.34      1.37 o 
 -11  -1  10       33.06       31.53      1.62 o 
 -10  -1  10       43.41       41.25      1.83 o 
  -9  -1  10        3.53        4.56      0.58 o 
  -8  -1  10       41.58       37.02      1.65 o 
  -7  -1  10      101.41       88.44      2.84 o 
  -6  -1  10       33.06       34.89      2.01 o 
  -5  -1  10      412.81      397.75      9.52 o 
  -4  -1  10      142.35      130.66      3.64 o 
  -3  -1  10      883.71      840.52     23.05 o 
  -2  -1  10       68.34       69.13      2.56 o 
  -1  -1  10       32.16       30.55      1.50 o 
   0  -1  10       11.73       10.65      1.18 o 
   1  -1  10       48.60       45.69      3.19 o 
   2  -1  10       13.98       11.83      1.77 o 
   3  -1  10       11.95       10.60      1.82 o 
   4  -1  10       29.89       34.55      3.39 o 
   5  -1  10       44.29       51.04      4.56 o 
   6  -1  10       30.95       32.15      3.93 o 
 -13   0  10       15.26       16.23      4.61 o 
 -12   0  10       57.22       62.82      3.04 o 
 -11   0  10       18.42       19.85      1.59 o 
 -10   0  10      107.69      112.00      4.06 o 
  -9   0  10       74.29       76.36      2.70 o 
  -8   0  10      161.82      150.94      4.33 o 
  -7   0  10        8.90        8.69      0.78 o 
  -6   0  10        0.02        0.59      0.34 o 
  -5   0  10       10.98       13.31      1.27 o 
  -4   0  10      302.49      305.51      7.52 o 
  -3   0  10       44.99       45.74      1.67 o 
  -2   0  10        4.62        4.63      0.61 o 
  -1   0  10       23.79       23.61      1.27 o 
   0   0  10        1.69        2.34      0.51 o 
   1   0  10       11.24       16.79      1.91 o 
   2   0  10        0.43        4.52      1.28 o 
   3   0  10       24.09       31.31      3.04 o 
   4   0  10       78.70       84.37      5.64 o 
   5   0  10       87.30      101.59      6.77 o 
   6   0  10      108.72      121.42      8.05 o 
 -12   1  10       14.74       14.93      2.38 o 
 -11   1  10       32.84       34.05      1.69 o 
 -10   1  10       45.04       44.60      2.33 o 
  -9   1  10        2.88        4.43      0.69 o 
  -8   1  10       40.96       38.50      1.73 o 
  -7   1  10      102.44       90.28      2.91 o 
  -6   1  10       30.73       31.78      1.45 o 
  -5   1  10      413.66      391.85      9.53 o 
  -4   1  10      141.93      131.09      3.67 o 
  -3   1  10      886.00      840.31     19.25 o 
  -2   1  10       67.71       66.48      2.14 o 
  -1   1  10       32.02       30.50      1.24 o 
   0   1  10       11.92       12.61      0.66 o 
   1   1  10       48.85       41.47      1.92 o 
   2   1  10       13.25       11.88      1.82 o 
   3   1  10       12.20       10.40      1.96 o 
   4   1  10       29.96       35.24      3.58 o 
   5   1  10       43.43       50.99      4.71 o 
   6   1  10       31.49       34.26      4.17 o 
 -12   2  10       42.59       55.41      2.94 o 
 -11   2  10        2.24        2.47      0.86 o 
 -10   2  10      172.13      169.51      7.80 o 
  -9   2  10       57.52       58.11      2.32 o 
  -8   2  10      247.84      232.07      6.23 o 
  -7   2  10       19.01       21.01      1.60 o 
  -6   2  10       68.04       63.59      2.28 o 
  -5   2  10        5.83        5.18      0.63 o 
  -4   2  10      518.69      515.38     12.12 o 
  -3   2  10       16.02       17.05      0.94 o 
  -2   2  10      114.08      114.18      3.23 o 
  -1   2  10       19.58       19.19      0.94 o 
   0   2  10       27.52       27.10      1.27 o 
   1   2  10        2.19        2.00      0.66 o 
   2   2  10       64.80       64.38      2.70 o 
   3   2  10       14.42       14.18      2.26 o 
   4   2  10      111.88      115.24      7.02 o 
   5   2  10       35.48       40.34      4.22 o 
   6   2  10       37.84       46.23      4.81 o 
 -12   3  10        1.77        0.43      0.64 o 
 -11   3  10       56.34       61.19      5.52 o 
 -10   3  10        8.87        7.36      1.10 o 
  -9   3  10       64.83       71.47      3.19 o 
  -8   3  10       69.81       63.18      2.44 o 
  -7   3  10       11.45       11.55      0.97 o 
  -6   3  10       24.79       24.26      1.31 o 
  -5   3  10      138.83      132.02      3.78 o 
  -4   3  10      107.87      104.62      3.10 o 
  -3   3  10      336.65      324.18      9.56 o 
  -2   3  10       54.41       53.58      2.24 o 
  -1   3  10       35.78       36.45      1.92 o 
   0   3  10        4.39        3.46      0.73 o 
   1   3  10      101.40       85.70      3.42 o 
   2   3  10       35.67       30.28      2.45 o 
 -11   4  10        0.28        0.42      0.68 o 
 -10   4  10       64.31       58.61      2.99 o 
  -9   4  10       19.30       17.98      1.58 o 
  -8   4  10      118.95      113.33      3.66 o 
  -7   4  10        3.49        3.29      0.69 o 
  -6   4  10       12.78       11.04      1.12 o 
  -5   4  10       23.67       21.22      3.53 o 
  -4   4  10      233.19      231.74      7.35 o 
  -3   4  10       10.41        9.23      0.99 o 
  -2   4  10      139.05      126.08      4.58 o 
  -1   4  10       33.56       30.75      3.19 o 
   0   4  10      137.58      128.78      4.70 o 
   1   4  10       61.12       64.67      4.27 o 
   2   4  10      126.56      124.56      6.23 o 
   3   4  10       21.35       20.91      2.21 o 
 -10   5  10        1.70        0.88      0.86 o 
  -9   5  10       87.74       90.54      5.03 o 
  -8   5  10        7.25        7.22      1.14 o 
  -7   5  10       33.68       34.79      4.61 o 
  -6   5  10        3.44        2.03      1.08 o 
  -5   5  10        8.26        7.25      0.80 o 
  -4   5  10       76.84       74.64      2.53 o 
  -3   5  10       60.55       60.32      2.40 o 
  -2   5  10        6.06        5.64      1.30 o 
  -1   5  10       15.18       15.31      1.41 o 
   0   5  10       18.60       18.81      1.58 o 
   1   5  10       32.23       29.11      1.97 o 
   2   5  10       16.11       19.53      2.21 o 
   3   5  10        4.18        4.86      1.37 o 
  -8   6  10       20.09       19.09      1.35 o 
  -7   6  10       33.38       36.61      2.23 o 
  -6   6  10       30.63       33.15      2.09 o 
  -5   6  10       57.45       57.40      2.26 o 
  -4   6  10       11.45       12.33      1.56 o 
  -3   6  10        7.46        8.54      1.21 o 
  -2   6  10      129.32      126.46      4.90 o 
  -1   6  10       10.91       11.02      1.35 o 
   0   6  10       41.70       44.86      2.60 o 
   1   6  10       60.32       70.87      4.52 o 
   2   6  10       36.49       34.99      3.19 o 
  -5   7  10       15.32       15.67      1.25 o 
  -4   7  10       26.56       26.75      2.07 o 
  -3   7  10       17.73       16.13      1.64 o 
  -2   7  10        3.51        2.74      0.95 o 
  -1   7  10        4.46        7.11      1.25 o 
  -9  -5  11       32.45       35.09      2.90 o 
  -8  -5  11       17.47       15.66      2.01 o 
  -7  -5  11       51.73       54.82      3.63 o 
  -6  -5  11       91.63       97.81      5.15 o 
   1  -5  11       81.96       80.20      5.55 o 
   2  -5  11        0.41        0.49      1.13 o 
 -10  -4  11       15.49       13.04      1.33 o 
  -9  -4  11       15.28       18.24      2.01 o 
  -8  -4  11       20.18       23.21      2.16 o 
  -7  -4  11       57.58       59.93      3.68 o 
  -6  -4  11       22.44       24.05      2.16 o 
  -5  -4  11        0.80        1.42      0.93 o 
  -4  -4  11       57.98       56.44      3.53 o 
   1  -4  11        6.06        6.67      1.62 o 
   2  -4  11       63.25       69.79      5.10 o 
   3  -4  11       44.16       44.81      4.07 o 
 -11  -3  11       31.76       33.51      2.07 o 
 -10  -3  11       39.78       39.80      2.18 o 
  -9  -3  11      143.59      154.58      5.11 o 
  -8  -3  11       24.99       25.18      1.63 o 
  -7  -3  11       79.34       86.71      3.30 o 
  -6  -3  11       90.64       83.64      2.71 o 
  -5  -3  11       37.50       39.38      2.09 o 
  -4  -3  11       94.27       90.40      4.56 o 
  -3  -3  11      138.20      135.02      6.18 o 
   1  -3  11      106.58       95.80      5.99 o 
   2  -3  11        1.06        0.64      0.98 o 
   3  -3  11       15.32       16.00      2.45 o 
   4  -3  11        7.08        9.77      2.31 o 
 -12  -2  11       20.53       23.31      2.26 o 
 -11  -2  11        6.08        4.99      0.93 o 
 -10  -2  11       43.46       39.79      2.16 o 
  -9  -2  11       32.69       31.94      1.83 o 
  -8  -2  11       39.66       33.96      2.82 o 
  -7  -2  11       33.84       32.89      1.52 o 
  -6  -2  11       60.01       59.78      2.67 o 
  -5  -2  11       88.10       84.63      4.61 o 
  -4  -2  11       66.41       62.66      5.64 o 
  -3  -2  11       65.84       67.63      3.63 o 
  -2  -2  11        8.14        7.31      1.13 o 
   1  -2  11       28.46       26.65      2.65 o 
   2  -2  11       46.07       43.93      3.68 o 
   3  -2  11        9.47        6.77      1.72 o 
   4  -2  11       26.63       31.02      3.53 o 
 -12  -1  11       29.30       30.52      2.00 o 
 -11  -1  11        5.26        5.36      0.78 o 
 -10  -1  11      108.62      103.14      3.29 o 
  -9  -1  11       66.68       65.55      2.38 o 
  -8  -1  11       22.27       27.45      1.43 o 
  -7  -1  11       92.49       96.05      3.08 o 
  -6  -1  11       55.17       54.80      1.98 o 
  -5  -1  11       27.91       29.26      1.34 o 
  -4  -1  11       32.51       33.63      1.41 o 
  -3  -1  11      191.42      183.52      4.82 o 
  -2  -1  11       64.99       63.90      2.51 o 
  -1  -1  11      181.37      176.68      7.36 o 
   0  -1  11        8.17        9.96      1.52 o 
   1  -1  11       24.36       19.98      2.16 o 
   2  -1  11       16.81       19.09      2.26 o 
   3  -1  11       16.62       16.44      2.40 o 
   4  -1  11        2.85        4.02      1.72 o 
   5  -1  11       22.52       32.34      3.73 o 
 -12   0  11        2.34        4.67      0.94 o 
 -11   0  11       61.68       59.41      2.37 o 
 -10   0  11      111.29      111.80      3.53 o 
  -9   0  11       68.48       59.72      4.22 o 
  -8   0  11       90.53       76.30      3.01 o 
  -7   0  11       25.25       29.07      1.43 o 
  -6   0  11      160.11      161.80      6.54 o 
  -5   0  11       86.40       84.21      2.70 o 
  -4   0  11        2.71        2.59      0.66 o 
  -3   0  11      181.92      180.51      4.97 o 
  -2   0  11        5.92        5.70      0.60 o 
  -1   0  11      202.55      196.26      6.05 o 
   0   0  11       44.04       45.99      3.24 o 
   1   0  11       71.13       66.26      4.27 o 
   2   0  11       57.94       54.09      3.88 o 
   3   0  11       29.06       22.67      2.75 o 
   4   0  11       12.11       10.70      2.26 o 
   5   0  11        4.09        4.32      2.16 o 
 -12   1  11       29.72       27.67      3.83 o 
 -11   1  11        4.92        3.54      1.33 o 
 -10   1  11      109.56      101.84      4.12 o 
  -9   1  11       65.84       70.67      4.76 o 
  -8   1  11       22.29       27.32      2.38 o 
  -7   1  11       92.15       98.91      3.30 o 
  -6   1  11       50.94       48.26      1.93 o 
  -5   1  11       25.42       27.74      1.47 o 
  -4   1  11       29.53       28.53      1.35 o 
  -3   1  11      184.53      179.40      4.80 o 
  -2   1  11       64.90       65.28      2.13 o 
  -1   1  11      180.93      175.80      4.05 o 
   0   1  11        7.49        9.97      0.79 o 
   1   1  11       22.91       18.94      2.11 o 
   2   1  11       17.26       17.77      2.31 o 
   3   1  11       16.80       18.21      2.55 o 
   4   1  11        3.01        2.90      1.72 o 
   5   1  11       22.62       26.90      3.73 o 
 -12   2  11       19.24       22.80      1.84 o 
 -11   2  11        6.61        6.05      1.02 o 
 -10   2  11       43.85       43.09      2.37 o 
  -9   2  11       34.11       32.95      1.99 o 
  -8   2  11       40.39       36.76      1.73 o 
  -7   2  11       33.19       32.88      1.59 o 
  -6   2  11       59.44       59.81      2.21 o 
  -5   2  11       87.95       86.58      2.76 o 
  -4   2  11       66.48       68.24      2.70 o 
  -3   2  11       66.39       69.17      2.28 o 
  -2   2  11        7.92        8.72      0.82 o 
  -1   2  11       47.64       42.55      2.09 o 
   0   2  11       50.37       49.09      3.21 o 
   1   2  11       30.29       30.58      2.21 o 
 -11   3  11       32.40       32.48      3.39 o 
 -10   3  11       39.91       38.93      3.68 o 
  -9   3  11      144.90      139.37      5.32 o 
  -8   3  11       25.69       26.92      1.53 o 
  -7   3  11       80.02       85.24      2.92 o 
  -6   3  11       87.41       81.19      2.76 o 
  -5   3  11       36.39       36.41      1.99 o 
  -4   3  11       89.77       85.38      3.34 o 
  -3   3  11      132.64      129.75      4.52 o 
  -2   3  11        3.04        3.20      0.75 o 
  -1   3  11       62.44       55.57      2.53 o 
   0   3  11        1.63        0.60      0.58 o 
   1   3  11      103.74      100.96      5.06 o 
 -10   4  11       15.64       13.67      1.46 o 
  -9   4  11       16.05       18.42      1.61 o 
  -8   4  11       20.57       21.67      1.42 o 
  -7   4  11       56.84       56.13      2.75 o 
  -6   4  11       22.31       20.91      1.77 o 
  -5   4  11        0.76        0.88      0.57 o 
  -4   4  11       57.54       52.66      2.46 o 
  -3   4  11       14.72       15.28      1.00 o 
  -2   4  11       33.68       35.02      2.03 o 
  -1   4  11       35.54       34.46      2.02 o 
   0   4  11       70.71       61.20      2.88 o 
   1   4  11        5.54        6.28      1.37 o 
   2   4  11       64.12       67.29      4.12 o 
  -9   5  11       33.31       32.16      2.14 o 
  -8   5  11       16.83       16.20      1.53 o 
  -7   5  11       50.57       51.76      3.12 o 
  -6   5  11       89.25       88.44      3.40 o 
  -5   5  11       38.09       35.03      1.64 o 
  -4   5  11      168.43      177.61      9.91 o 
  -3   5  11       75.45       72.69      3.29 o 
  -2   5  11       10.01       11.36      1.27 o 
  -1   5  11        6.02        5.38      1.00 o 
   0   5  11       12.80        9.96      2.13 o 
   1   5  11       80.96       80.05      4.81 o 
   2   5  11        0.37       -0.34      0.98 o 
  -7   6  11       32.90       36.78      1.83 o 
  -6   6  11       23.58       28.13      1.56 o 
  -5   6  11        2.05        1.86      0.62 o 
  -4   6  11       18.10       17.30      1.62 o 
  -3   6  11        2.96        2.58      0.90 o 
  -2   6  11       21.98       24.47      3.53 o 
  -1   6  11       16.30       17.24      2.06 o 
   0   6  11       10.26        9.60      1.72 o 
  -8  -5  12        2.52        2.90      1.13 o 
  -7  -5  12       44.00       48.39      3.53 o 
  -6  -5  12       10.37       11.19      1.77 o 
 -10  -4  12       21.53       25.86      2.45 o 
  -9  -4  12       78.95       86.43      4.81 o 
  -8  -4  12       36.54       38.53      2.99 o 
  -7  -4  12       15.78       16.15      1.96 o 
  -6  -4  12       14.36       16.49      1.91 o 
  -5  -4  12       59.51       57.72      3.63 o 
  -4  -4  12        9.40        7.26      1.37 o 
   1  -4  12        3.37        3.39      1.47 o 
   2  -4  12       21.19       23.12      2.99 o 
 -11  -3  12        1.68        2.06      1.03 o 
 -10  -3  12       15.67       16.76      1.48 o 
  -9  -3  12        1.98        3.08      0.82 o 
  -8  -3  12       37.36       35.28      3.12 o 
  -7  -3  12      141.35      153.13      7.07 o 
  -6  -3  12      118.42      122.70      6.04 o 
  -5  -3  12       40.78       48.00      3.09 o 
  -4  -3  12      122.53      125.30      6.13 o 
  -3  -3  12       83.91       93.05      4.96 o 
   1  -3  12       19.77       18.80      2.45 o 
   2  -3  12       28.64       27.29      3.09 o 
   3  -3  12       11.90       13.45      2.40 o 
 -11  -2  12       52.32       57.77      3.68 o 
 -10  -2  12       33.51       37.96      3.02 o 
  -9  -2  12       23.94       27.02      1.73 o 
  -8  -2  12       63.88       61.19      2.70 o 
  -7  -2  12      173.53      185.12      9.30 o 
  -6  -2  12       27.89       24.10      2.11 o 
  -5  -2  12       45.84       45.67      3.29 o 
  -4  -2  12       39.76       38.67      2.70 o 
  -3  -2  12       82.13       78.33      4.22 o 
  -2  -2  12       17.50       17.52      1.77 o 
   0  -2  12        2.00        1.37      0.93 o 
   1  -2  12       13.83       12.22      1.91 o 
   2  -2  12        6.19        9.03      1.87 o 
   3  -2  12        1.24        2.21      1.52 o 
 -12  -1  12        2.96        5.77      1.50 o 
 -11  -1  12        0.09        0.99      0.62 o 
 -10  -1  12        0.69        0.86      0.48 o 
  -9  -1  12       10.26        9.70      0.91 o 
  -8  -1  12       27.67       26.08      2.85 o 
  -7  -1  12       54.32       55.91      2.53 o 
  -6  -1  12      113.30      117.08      3.56 o 
  -5  -1  12       51.42       52.19      1.99 o 
  -4  -1  12      187.42      182.02      5.00 o 
  -3  -1  12      111.72      113.42      3.35 o 
  -2  -1  12       54.56       56.53      2.37 o 
  -1  -1  12      110.87      112.10      5.20 o 
   0  -1  12       57.04       50.50      3.78 o 
   1  -1  12      156.13      150.13      8.20 o 
   2  -1  12       19.18       16.34      2.40 o 
   3  -1  12       37.30       40.98      3.83 o 
   4  -1  12       37.83       47.36      4.42 o 
 -12   0  12       35.42       40.82      2.41 o 
 -11   0  12       43.30       44.17      3.93 o 
 -10   0  12       25.03       25.02      1.73 o 
  -9   0  12       68.42       74.33      3.23 o 
  -8   0  12        9.63       10.96      1.12 o 
  -7   0  12      293.21      275.46      7.17 o 
  -6   0  12        4.10        5.34      1.11 o 
  -5   0  12       47.78       47.44      1.88 o 
  -4   0  12      192.65      192.44      5.15 o 
  -3   0  12      101.78      107.80      3.23 o 
  -2   0  12        9.20        9.97      0.81 o 
  -1   0  12        0.18        0.10      0.42 o 
   0   0  12        9.53       10.01      1.57 o 
   1   0  12       33.13       27.78      2.70 o 
   2   0  12       24.32       26.50      2.80 o 
   3   0  12       18.53       23.02      2.90 o 
   4   0  12       18.22       14.48      2.65 o 
 -12   1  12        3.11        5.87      1.10 o 
 -11   1  12        0.09        0.54      1.03 o 
 -10   1  12        0.69        0.24      0.55 o 
  -9   1  12       10.25       10.93      1.18 o 
  -8   1  12       27.80       25.63      1.71 o 
  -7   1  12       54.04       55.30      2.55 o 
  -6   1  12      114.21      119.14      3.60 o 
  -5   1  12       51.83       52.31      2.21 o 
  -4   1  12      187.97      191.71      5.05 o 
  -3   1  12      112.07      112.53      3.33 o 
  -2   1  12       53.67       58.14      2.41 o 
  -1   1  12      111.04      110.90      4.28 o 
   0   1  12       56.46       58.40      3.78 o 
   1   1  12      157.76      157.45      8.10 o 
   2   1  12       18.43       19.53      2.55 o 
   3   1  12       38.03       40.69      3.88 o 
   4   1  12       38.47       44.07      4.42 o 
 -11   2  12       50.81       53.33      6.31 o 
 -10   2  12       33.16       35.13      2.20 o 
  -9   2  12       23.21       24.79      1.77 o 
  -8   2  12       62.58       60.38      2.85 o 
  -7   2  12      176.79      181.40      5.16 o 
  -6   2  12       26.69       27.09      1.41 o 
  -5   2  12       46.32       47.64      1.89 o 
  -4   2  12       37.51       37.23      1.92 o 
  -3   2  12       84.21       81.95      3.14 o 
  -2   2  12       17.60       20.61      2.21 o 
  -1   2  12       15.58       13.26      1.17 o 
   0   2  12        1.87        1.82      0.62 o 
 -11   3  12        1.67        1.08      0.76 o 
 -10   3  12       15.57       17.38      1.57 o 
  -9   3  12        2.07        2.92      0.98 o 
  -8   3  12       37.83       33.97      2.08 o 
  -7   3  12      141.88      146.24      4.39 o 
  -6   3  12      120.79      123.29      6.80 o 
  -5   3  12       41.60       44.62      2.75 o 
  -4   3  12      124.81      131.10      4.57 o 
  -3   3  12       85.56       98.22      3.63 o 
  -2   3  12       74.79       76.56      3.25 o 
  -1   3  12       42.20       42.29      2.24 o 
   0   3  12       43.96       42.27      2.27 o 
 -10   4  12       22.44       24.60      1.94 o 
  -9   4  12       76.86       78.86      4.39 o 
  -8   4  12       37.52       38.51      2.28 o 
  -7   4  12       16.58       20.32      1.60 o 
  -6   4  12       14.58       16.27      1.41 o 
  -5   4  12       57.72       54.31      2.62 o 
  -4   4  12        8.47        8.44      1.65 o 
  -3   4  12        5.73        7.89      1.33 o 
  -2   4  12        2.74        1.63      0.72 o 
  -1   4  12        7.22        9.36      1.19 o 
   0   4  12        4.64        3.46      0.87 o 
   1   4  12        3.29        4.47      1.28 o 
  -8   5  12        2.55        2.32      0.84 o 
  -7   5  12       44.53       47.58      2.58 o 
  -6   5  12       11.03       10.61      1.01 o 
  -5   5  12        7.44        8.34      0.89 o 
  -4   5  12       13.37       12.95      1.41 o 
  -3   5  12       41.79       39.57      2.38 o 
  -2   5  12       95.57       93.56      3.98 o 
  -1   5  12       22.53       19.26      2.38 o 
   0   5  12       25.85       25.12      1.94 o 
  -4   6  12       53.20       52.99      2.97 o 
  -8  -4  13       13.96       12.47      1.82 o 
  -7  -4  13       58.58       63.12      4.12 o 
  -6  -4  13       27.58       27.29      2.55 o 
  -5  -4  13       66.21       69.99      4.32 o 
   0  -4  13       15.75       18.55      2.60 o 
 -10  -3  13       14.02       13.73      1.40 o 
  -9  -3  13        1.83        1.28      0.98 o 
  -8  -3  13       53.03       53.64      3.58 o 
  -7  -3  13        7.11        7.26      1.37 o 
  -6  -3  13        0.63        0.54      0.79 o 
  -5  -3  13        2.78        3.88      1.13 o 
  -4  -3  13       11.66       14.28      1.82 o 
  -3  -3  13       24.77       29.15      2.40 o 
   0  -3  13        3.01        2.60      1.28 o 
   1  -3  13        5.16        4.91      1.62 o 
 -10  -2  13       15.22       17.91      1.51 o 
  -9  -2  13       21.75       18.58      1.53 o 
  -8  -2  13       31.86       36.39      2.01 o 
  -7  -2  13      140.21      148.22      6.87 o 
  -6  -2  13       30.74       27.53      2.36 o 
  -5  -2  13      119.94      122.01      5.84 o 
  -4  -2  13      190.37      185.91      8.25 o 
  -3  -2  13       56.25       55.90      3.39 o 
  -2  -2  13      106.46      110.72      5.50 o 
   0  -2  13       30.24       28.76      2.90 o 
   1  -2  13       13.97       13.45      2.16 o 
   2  -2  13        6.94        6.53      1.87 o 
 -11  -1  13       92.53      103.75      5.74 o 
 -10  -1  13       53.65       56.91      2.79 o 
  -9  -1  13        1.65        1.98      0.70 o 
  -8  -1  13      114.39      120.58      4.44 o 
  -7  -1  13       84.59       85.93      3.46 o 
  -6  -1  13        8.76        9.29      1.50 o 
  -5  -1  13        6.91        7.44      0.92 o 
  -4  -1  13       33.02       33.70      1.68 o 
  -3  -1  13      131.45      128.19      3.80 o 
  -2  -1  13        2.14        2.36      0.88 o 
   0  -1  13       10.04        8.83      1.67 o 
   1  -1  13       26.59       28.86      2.94 o 
   2  -1  13        7.97        8.83      1.96 o 
 -11   0  13        3.87        7.59      1.50 o 
 -10   0  13       38.01       36.77      3.36 o 
  -9   0  13        4.25        2.48      1.03 o 
  -8   0  13       14.07       13.29      1.26 o 
  -7   0  13       79.19       78.77      3.26 o 
  -6   0  13       23.98       23.14      1.32 o 
  -5   0  13        5.84        5.43      0.71 o 
  -4   0  13      202.21      211.01      5.66 o 
  -3   0  13       10.48       12.41      0.95 o 
  -2   0  13       26.80       36.19      1.57 o 
  -1   0  13       82.99       80.88      4.96 o 
   0   0  13       14.42       16.88      2.16 o 
   1   0  13        1.20        1.72      1.23 o 
   2   0  13       25.77       27.93      3.14 o 
 -11   1  13       93.22      107.91      5.79 o 
 -10   1  13       54.63       61.02      2.98 o 
  -9   1  13        1.81        2.60      0.77 o 
  -8   1  13      114.97      115.50      4.46 o 
  -7   1  13       85.43       86.90      3.55 o 
  -6   1  13        8.49       10.00      1.22 o 
  -5   1  13        6.84        7.21      0.90 o 
  -4   1  13       33.26       32.51      1.53 o 
  -3   1  13      131.41      129.87      4.50 o 
  -2   1  13        2.20        1.08      0.93 o 
  -1   1  13       17.27       14.53      1.96 o 
 -10   2  13       15.05       13.73      1.79 o 
  -9   2  13       21.23       19.02      2.75 o 
  -8   2  13       31.13       33.49      2.05 o 
  -7   2  13      140.17      141.02      4.31 o 
  -6   2  13       30.33       29.34      1.52 o 
  -5   2  13      118.86      115.56      8.27 o 
  -4   2  13      191.97      188.22      7.98 o 
  -3   2  13       56.49       56.05      4.12 o 
  -2   2  13      106.51      114.40      6.58 o 
  -1   2  13       60.51       57.11      2.65 o 
 -10   3  13       13.83       10.80      1.35 o 
  -9   3  13        1.45        1.16      0.71 o 
  -8   3  13       53.76       50.67      2.68 o 
  -7   3  13        7.63        7.86      1.84 o 
  -6   3  13        0.60        0.45      0.61 o 
  -5   3  13        2.58        2.46      0.79 o 
  -4   3  13       11.64       13.10      1.55 o 
  -3   3  13       24.92       24.68      1.74 o 
  -2   3  13        2.05        3.54      1.20 o 
  -1   3  13       11.73       13.12      1.31 o 
   0   3  13        2.78        1.52      0.93 o 
  -8   4  13       13.48       11.81      1.36 o 
  -7   4  13       60.02       67.84      4.64 o 
  -6   4  13       26.35       27.83      1.86 o 
  -5   4  13       67.90       73.13      3.20 o 
  -4   4  13       90.11       85.60      3.72 o 
  -3   4  13       37.32       37.12      2.23 o 
  -2   4  13       62.38       66.11      3.16 o 
  -1   4  13       34.11       32.37      2.10 o 
   0   4  13       16.41       16.49      2.06 o 
  -6   5  13        3.83        4.64      0.77 o 
  -5   5  13       12.64       11.86      1.41 o 
  -4   5  13       10.74        9.04      1.24 o 
  -3   5  13        1.27        1.38      0.78 o 
  -6  -4  14       37.44       36.37      3.09 o 
  -5  -4  14       23.85       26.90      2.60 o 
  -8  -3  14       33.16       33.03      2.85 o 
  -7  -3  14       43.30       41.37      3.19 o 
  -6  -3  14       42.15       45.50      3.29 o 
  -5  -3  14       72.93       73.08      4.42 o 
  -4  -3  14       30.08       31.26      2.70 o 
  -9  -2  14        9.35       14.08      1.38 o 
  -8  -2  14       14.11       12.27      1.77 o 
  -7  -2  14       28.15       30.28      2.60 o 
  -6  -2  14       39.26       40.78      3.04 o 
  -5  -2  14       62.77       69.50      4.12 o 
  -4  -2  14        0.94        0.39      0.79 o 
  -3  -2  14       29.86       31.95      2.50 o 
  -1  -2  14       34.91       34.01      3.24 o 
   0  -2  14       21.73       27.19      2.94 o 
 -10  -1  14       14.77       21.89      2.26 o 
  -9  -1  14       56.68       61.10      3.88 o 
  -8  -1  14       19.25       19.44      2.06 o 
  -7  -1  14       44.82       45.30      3.14 o 
  -6  -1  14       43.22       44.81      3.09 o 
  -5  -1  14      138.25      134.92      6.58 o 
  -4  -1  14       41.82       42.01      2.85 o 
  -3  -1  14      161.94      166.72      7.51 o 
  -2  -1  14       17.48       19.14      1.87 o 
  -1  -1  14       10.49        7.71      1.62 o 
   0  -1  14        7.09        8.59      1.82 o 
 -10   0  14        3.53        6.41      1.25 o 
  -9   0  14        2.73        1.75      0.72 o 
  -8   0  14        0.64       -0.08      0.51 o 
  -7   0  14        0.43        0.71      0.58 o 
  -6   0  14       38.20       43.81      4.10 o 
  -5   0  14       41.04       44.80      4.15 o 
  -4   0  14        2.14        1.73      0.65 o 
  -3   0  14        2.86        2.58      0.68 o 
  -2   0  14        0.01       -0.15      0.74 o 
  -1   0  14       41.16       39.46      3.24 o 
   0   0  14       26.11       32.20      3.04 o 
   1   0  14       59.03       56.49      4.37 o 
 -10   1  14       14.71       17.64      1.61 o 
  -9   1  14       56.93       55.41      2.82 o 
  -8   1  14       18.63       19.36      1.59 o 
  -7   1  14       44.09       41.74      2.31 o 
  -6   1  14       42.09       43.85      2.31 o 
  -5   1  14      138.00      141.68      4.98 o 
  -4   1  14       40.49       39.27      2.09 o 
  -3   1  14      162.31      171.09      8.83 o 
  -2   1  14       16.98       20.56      2.40 o 
  -9   2  14        9.29       12.08      3.19 o 
  -8   2  14       14.22       14.32      1.43 o 
  -7   2  14       27.75       27.75      1.89 o 
  -6   2  14       39.67       43.35      3.56 o 
  -5   2  14       62.67       70.13      6.92 o 
  -4   2  14        1.17       -0.59      0.83 o 
  -3   2  14       29.54       29.45      2.99 o 
  -2   2  14        0.96        1.34      0.65 o 
  -1   2  14       35.31       32.39      3.19 o 
  -8   3  14       32.41       32.55      2.13 o 
  -7   3  14       42.99       44.23      2.43 o 
  -6   3  14       42.23       44.61      2.42 o 
  -5   3  14       73.19       74.89      3.25 o 
  -4   3  14       30.72       29.50      3.09 o 
  -3   3  14       52.69       53.23      2.72 o 
  -2   3  14        8.11        6.74      1.06 o 
  -1   3  14        6.13        6.64      1.06 o 
  -6   4  14       38.16       39.96      2.30 o 
  -5   4  14       24.21       26.31      1.96 o 
  -4   4  14        2.27        2.61      0.84 o 
  -3   4  14       19.33       15.30      3.58 o 
  -7  -2  15       48.19       57.32      3.83 o 
  -6  -2  15       81.07       84.22      4.81 o 
  -5  -2  15       52.92       54.67      3.63 o 
  -4  -2  15       12.34       11.04      1.67 o 
  -3  -2  15       20.75       20.61      2.11 o 
  -8  -1  15        3.46        6.13      1.42 o 
  -7  -1  15       60.69       73.18      4.32 o 
  -6  -1  15       34.27       37.89      2.90 o 
  -5  -1  15       12.45       17.62      1.96 o 
  -4  -1  15       42.95       45.94      3.09 o 
  -3  -1  15        4.31        3.39      1.03 o 
  -8   0  15       70.06       72.83      3.31 o 
  -7   0  15       41.46       41.49      2.48 o 
  -6   0  15      111.31      117.58      4.48 o 
  -5   0  15        3.81        4.18      1.03 o 
  -4   0  15       17.29       15.74      1.37 o 
  -3   0  15       25.42       25.67      2.60 o 
  -2   0  15        9.99       15.36      2.06 o 
  -8   1  15        3.40        6.13      1.06 o 
  -7   1  15       60.60       69.08      3.21 o 
  -6   1  15       34.26       35.18      2.11 o 
  -5   1  15       11.69       14.42      2.63 o 
  -4   1  15       41.27       39.26      3.48 o 
  -3   1  15        4.14        4.56      1.42 o 
  -2   1  15       62.33       72.83      5.01 o 
  -7   2  15       48.93       52.85      2.75 o 
  -6   2  15       82.91       84.77      3.63 o 
  -5   2  15       52.79       53.35      4.27 o 
  -4   2  15       12.89       11.34      2.01 o 
  -3   2  15       20.25       19.19      2.60 o 
                                                 
